# Supplementary material for: The impact of digital trade development on China’s export of technology-intensive products: Evidence from importing countries
Source: PLoS One. 2025 Apr 25;20(4):e0321285. doi: 10.1371/journal.pone.0321285 (PMC12027258; doi:10.1371/journal.pone.0321285)
Supplement: S1 Data — (XLSX) [file pone.0321285.s001.xlsx]

## Sheet: Sheet1
code	country	year	lny	cost	FDI	ID	DIGITAL	lnpgdpit	lnpgdpjt	lnpopit	lnpopjt	MAT	WTO	FTA	TF	FF
1	USA	2005	25.2748	71.4246	23182	3.31454	1.41968	7.46932	10.6947	20.9885	19.5042	1.87	1	0	79.8	90
1	USA	2006	25.5044	65.98	19834	3.57292	1.43942	7.64932	10.7429	20.9941	19.5139	1.84	1	0	81.4	90
1	USA	2007	25.6453	66.663	19573	3.90044	1.46002	7.89877	10.78	20.9993	19.5234	1.64	1	0	86.6	80
1	USA	2008	25.7193	69.3346	46203	3.66954	1.46126	8.15143	10.7908	21.0044	19.5328	1.78	1	0	86.8	80
1	USA	2009	25.6079	72.1087	90874	3.64513	1.44753	8.2512	10.762	21.0094	19.5416	1.84	1	0	86.8	80
1	USA	2010	25.864	68.029	130829	3.413	1.46674	8.42299	10.7924	21.0142	19.5499	1.81	1	0	86.9	70
1	USA	2011	26.0021	69.1856	181142	3.28557	1.4803	8.63309	10.8211	21.0197	19.5572	1.79	1	0	86.4	70
1	USA	2012	26.0905	72.1466	404785	3.28705	1.49728	8.7484	10.8548	21.0265	19.5645	1.75	1	0	86.4	70
1	USA	2013	26.1269	71.1432	387343	3.05236	1.51174	8.85657	10.8835	21.0331	19.5714	1.75	1	0	86.4	70
1	USA	2014	26.2109	70.8179	759613	2.92939	1.51741	8.94064	10.9173	21.0394	19.5788	1.75	1	0	86.8	70
1	USA	2015	26.1954	72.3257	802867	2.89186	1.52343	8.98925	10.9466	21.0452	19.5861	1.74	1	0	87	70
1	USA	2016	26.1538	72.414	1698081	2.75202	1.53342	8.99893	10.9659	21.051	19.5934	1.68	1	0	87	70
1	USA	2017	26.289	71.263	642549	3.02745	1.53929	9.08444	11.0006	21.057	19.5997	1.57	1	0	87.1	70
1	USA	2018	26.4117	72.1945	747717	3.08991	1.54611	9.20084	11.0481	21.0617	19.605	1.58	1	0	86.7	80
1	USA	2019	26.2609	75.2356	380668	2.94648	1.55224	9.22462	11.084	21.0653	19.6095	2.19	1	0	86.6	80
1	USA	2020	26.3433	71.9929	601867	2.59575	1.55332	9.2504	11.0592	21.0676	19.6192	1.55	1	0	79.8	80
1	USA	2021	26.5481	71.0036	558435	2.62625	1.57143	9.44284	11.1594	21.0685	19.6207	1.57	1	0	80.4	80
1	USA	2022	26.5562	70.88	729208	3.34142	1.59953	9.45095	11.2428	21.0684	19.6245	1.66544	1	0	75.2	80
2	JPN	2005	24.4165	59.5157	1717	1.95965	1.40478	7.46932	10.5404	20.9885	18.6658	1.51	1	0	80.6	30
2	JPN	2006	24.5275	58.5929	3949	1.61775	1.39429	7.64932	10.491	20.9941	18.6664	1.93	1	0	80.2	50
2	JPN	2007	24.6717	59.3439	3903	1.76565	1.38889	7.89877	10.4851	20.9993	18.6675	1.89	1	0	80.2	50
2	JPN	2008	24.8094	61.8951	5862	1.96422	1.38845	8.15143	10.5935	21.0044	18.668	1.76	1	0	80	50
2	JPN	2009	24.6131	64.6305	8410	2.25205	1.36753	8.2512	10.6288	21.0094	18.6679	1.91	1	0	82	50
2	JPN	2010	24.9014	61.1563	33799	2.60723	1.3678	8.42299	10.7137	21.0142	18.6681	1.72	1	0	82.4	50
2	JPN	2011	25.0719	61.5502	14942	2.43143	1.37088	8.63309	10.7947	21.0197	18.6662	1.73	1	0	82.6	50
2	JPN	2012	25.1207	67.2825	21065	2.43277	1.37075	8.7484	10.8025	21.0265	18.6646	1.77	1	0	81.8	50
2	JPN	2013	25.1338	66.6916	43405	2.35355	1.35935	8.85657	10.6189	21.0331	18.6632	1.23	1	0	81.8	50
2	JPN	2014	25.1605	67.0165	39445	2.44673	1.356	8.94064	10.5578	21.0394	18.6619	1.65	1	0	82.4	50
2	JPN	2015	25.0697	69.968	24042	2.44094	1.34637	8.98925	10.462	21.0452	18.6608	1.47	1	0	82.6	50
2	JPN	2016	25.0202	70.7484	34401	2.24405	1.34958	8.99893	10.5809	21.051	18.6603	1.31	1	0	82.6	60
2	JPN	2017	25.0835	68.8613	44405	2.46713	1.33247	9.08444	10.5671	21.057	18.6595	1.24	1	0	82.6	60
2	JPN	2018	25.1625	68.5329	46841	2.18066	1.35142	9.20084	10.5904	21.0617	18.6582	1.25	1	0	82.3	60
2	JPN	2019	25.1295	69.9667	67378	2.26687	1.34945	9.22462	10.607	21.0653	18.6568	1.57	1	0	80	60
2	JPN	2020	25.1268	68.6504	48683	2.29274	1.34548	9.2504	10.5977	21.0676	18.6539	1.12	1	0	80	60
2	JPN	2021	25.287	67.7994	76214	2.06177	1.34433	9.44284	10.5981	21.0685	18.6493	1.03	1	0	80.4	60
2	JPN	2022	25.3364	65.4289	39648	1.37568	1.3405	9.45095	10.4346	21.0684	18.6448	1.12596	1	1	75.4	60
3	KOR	2005	23.4961	58.1131	58882	1.11344	1.25263	7.46932	9.87316	20.9885	17.6905	4.43	1	0	73.6	50
3	KOR	2006	23.7313	57.2049	2732	1.38014	1.26401	7.64932	9.98707	20.9941	17.6958	4.52	1	0	65	50
3	KOR	2007	24.0057	57.296	5667	1.52338	1.27377	7.89877	10.0894	20.9993	17.7009	4.01	1	0	69.2	50
3	KOR	2008	24.3196	56.3697	9691	1.55712	1.26937	8.15143	9.96883	21.0044	17.7084	4.08	1	0	66.4	60
3	KOR	2009	24.2066	55.6812	26512	1.72823	1.27267	8.2512	9.85974	21.0094	17.7136	4.32	1	0	70.2	60
3	KOR	2010	24.4423	52.9185	-72168	2.00685	1.28398	8.42299	10.0467	21.0142	17.7186	4.28	1	0	70.8	70
3	KOR	2011	24.6045	52.8491	34172	1.87827	1.28719	8.63309	10.1305	21.0197	17.7263	4.39	1	0	70.8	70
3	KOR	2012	24.7188	54.6667	94240	2.03262	1.29725	8.7484	10.1448	21.0265	17.7315	4.55	1	0	72.6	70
3	KOR	2013	24.7902	54.9176	26875	2.03683	1.31185	8.85657	10.2102	21.0331	17.7361	4.63	1	0	72.6	70
3	KOR	2014	24.8421	55.2825	54887	2.21423	1.32301	8.94064	10.2837	21.0394	17.7424	2.73	1	0	72.6	80
3	KOR	2015	24.8789	56.3951	132455	2.23848	1.33227	8.98925	10.266	21.0452	17.7476	2.45	1	1	72.6	80
3	KOR	2016	24.79	58.0314	114837	2.27702	1.33246	8.99893	10.2847	21.051	17.7516	4.65	1	1	74.6	80
3	KOR	2017	24.8907	57.3319	66080	2.23572	1.34646	9.08444	10.3609	21.057	17.7544	2.36	1	1	79.5	70
3	KOR	2018	24.9863	57.0592	103366	2.0741	1.36623	9.20084	10.4177	21.0617	17.7587	2.26	1	1	80.4	70
3	KOR	2019	24.9894	57.971	56180	1.98704	1.36849	9.22462	10.3704	21.0653	17.7622	2.1	1	1	80.4	70
3	KOR	2020	24.9904	57.2988	13914	1.73351	1.38809	9.2504	10.3647	21.0676	17.7636	1.93	1	1	80	70
3	KOR	2021	25.2644	55.0206	47804	1.38321	1.40346	9.44284	10.4672	21.0685	17.7618	1.15	1	1	79	60
3	KOR	2022	25.3673	52.8832	53714	1.75698	1.40453	9.45095	10.3866	21.0684	17.7596	1.12	1	1	73	60
4	NL	2005	23.6419	57.5647	384	4.0911	1.14938	7.46932	10.6453	20.9885	16.6079	2.39	1	0	80.2	90
4	NL	2006	23.8306	38.2194	531	4.57633	1.16433	7.64932	10.7122	20.9941	16.6095	2.44	1	0	82.4	90
4	NL	2007	24.1449	43.5857	10675	4.63257	1.16998	7.89877	10.8551	20.9993	16.6117	2.36	1	0	86.6	80
4	NL	2008	24.1809	48.9521	9197	4.59164	1.16807	8.15143	10.9661	21.0044	16.6156	1.84	1	0	86	90
4	NL	2009	23.9815	49.2	10145	4.64173	1.16965	8.2512	10.8728	21.0094	16.6207	1.86	1	0	85.8	90
4	NL	2010	24.3282	49.5	6453	4.20522	1.17879	8.42299	10.8396	21.0142	16.6258	2.48	1	0	87.5	80
4	NL	2011	24.5055	50.2	16786	4.06642	1.18754	8.63309	10.901	21.0197	16.6305	1.73	1	0	87.6	80
4	NL	2012	24.5002	50.8	44245	4.33442	1.19281	8.7484	10.8212	21.0265	16.6342	1.67	1	0	87.1	80
4	NL	2013	24.5046	50.8	23842	4.24065	1.19695	8.85657	10.8628	21.0331	16.6372	1.62	1	0	86.8	80
4	NL	2014	24.5492	48.6	102997	4.26928	1.20046	8.94064	10.8762	21.0394	16.6408	2.27	1	0	87.8	80
4	NL	2015	24.4489	47.6	1346284	4.04061	1.20183	8.98925	10.7187	21.0452	16.6452	2.26	1	0	88	80
4	NL	2016	24.4235	47.5	116972	3.80773	1.19917	8.99893	10.7372	21.051	16.6505	2.12	1	0	88	80
4	NL	2017	24.6061	47.2	-22312	3.87562	1.19339	9.08444	10.7929	21.057	16.6564	2.08	1	0	87	80
4	NL	2018	24.684	46.8	103834	3.65402	1.20387	9.20084	10.8789	21.0617	16.6623	1.98	1	0	86.9	80
4	NL	2019	24.6855	44.3	389317	3.4856	1.20619	9.22462	10.8681	21.0653	16.6688	2.01	1	0	86	80
4	NL	2020	24.7652	44.1	493833	3.2679	1.21581	9.2504	10.8621	21.0676	16.6744	1.8	1	0	86.4	80
4	NL	2021	25.0034	43.2	170393	3.24264	1.21797	9.44284	10.9807	21.0685	16.6796	1.43	1	0	84	80
4	NL	2022	25.1445	42.8	-104980	3.75724	1.2168	9.45095	10.9512	21.0684	16.6891	1.75309	1	0	79.2	80
5	DEU	2005	23.8047	71.9151	12874	3.16142	1.18086	7.46932	10.4493	20.9885	18.2279	2.39	1	0	80.2	50
5	DEU	2006	24.0176	68.7961	7672	3.66424	1.19261	7.64932	10.5011	20.9941	18.2268	2.44	1	0	82.4	50
5	DEU	2007	24.1927	70.3274	23866	3.92059	1.20643	7.89877	10.6368	20.9993	18.2255	2.36	1	0	86.6	50
5	DEU	2008	24.3758	70.6438	18341	3.55534	1.21886	8.15143	10.7279	21.0044	18.2236	1.84	1	0	86	60
5	DEU	2009	24.1704	72.1983	17921	3.31755	1.2162	8.2512	10.6371	21.0094	18.221	1.86	1	0	85.8	60
5	DEU	2010	24.5028	65.9724	41235	3.46183	1.22333	8.42299	10.6352	21.0142	18.2195	2.48	1	0	87.5	60
5	DEU	2011	24.5276	65.7634	51238	3.32938	1.23188	8.63309	10.7516	21.0197	18.201	1.73	1	0	87.6	60
5	DEU	2012	24.4383	68.9187	79933	3.4964	1.23391	8.7484	10.6887	21.0265	18.2028	1.67	1	0	87.1	60
5	DEU	2013	24.3813	70.1401	91081	3.66224	1.23726	8.85657	10.7429	21.0331	18.2056	1.62	1	0	86.8	70
5	DEU	2014	24.4685	69.5519	143892	3.59113	1.24107	8.94064	10.7795	21.0394	18.2097	2.27	1	0	87.8	70
5	DEU	2015	24.4311	71.3166	40963	3.44411	1.24419	8.98925	10.6238	21.0452	18.2184	2.26	1	0	88	70
5	DEU	2016	24.4215	71.1424	238058	3.5577	1.24351	8.99893	10.6487	21.051	18.2265	2.12	1	0	88	70
5	DEU	2017	24.5344	69.3364	271585	3.21927	1.25001	9.08444	10.7067	21.057	18.2302	2.08	1	0	87	70
5	DEU	2018	24.631	68.4563	146799	2.77152	1.25674	9.20084	10.7777	21.0617	18.2332	1.98	1	0	86.9	70
5	DEU	2019	24.6514	68.1569	145901	2.51085	1.25983	9.22462	10.7537	21.0653	18.2355	2.01	1	0	86	70
5	DEU	2020	24.7267	65.7268	137560	2.27173	1.25841	9.2504	10.7526	21.0676	18.2363	1.8	1	0	86.4	70
5	DEU	2021	25.0699	63.7267	271113	2.29106	1.26607	9.44284	10.8479	21.0685	18.2367	1.43	1	0	84	70
5	DEU	2022	25.1031	62.7309	197864	2.979	1.27191	9.45095	10.7938	21.0684	18.2439	1.75309	1	0	79.2	70
6	IND	2005	22.4378	112.084	1116	0.385988	1.07604	7.46932	6.56598	20.9885	20.8671	12.66	1	0	38	30
6	IND	2006	22.9896	107.377	561	1.20525	1.08107	7.64932	6.68713	20.9941	20.8823	9.08	1	0	24	30
6	IND	2007	23.5478	108.193	2202	0.423858	1.08447	7.89877	6.93023	20.9993	20.897	10.98	1	0	51.2	30
6	IND	2008	23.8433	111.311	10188	0.477802	1.08969	8.15143	6.90124	21.0044	20.9112	5.47	1	0	51	30
6	IND	2009	23.8452	107.409	-2488	0.440976	1.1013	8.2512	7	21.0094	20.9251	7.12	1	0	51	40
6	IND	2010	24.1188	98.5738	4761	0.333077	1.10182	8.42299	7.20833	21.0142	20.9389	4.7	1	0	67.9	40
6	IND	2011	24.3288	100.303	18008	0.451561	1.10858	8.63309	7.27905	21.0197	20.9525	5.92	1	0	64.2	40
6	IND	2012	24.2715	103.163	27681	0.535639	1.10983	8.7484	7.26824	21.0265	20.9658	7.32	1	0	64.1	40
6	IND	2013	24.2554	93.6108	14857	0.400522	1.1151	8.85657	7.27105	21.0331	20.9788	7.29	1	0	63.6	40
6	IND	2014	24.3353	95.0371	31718	0.432597	1.11673	8.94064	7.35235	21.0394	20.9912	7.1	1	0	65.6	40
6	IND	2015	24.4251	100.349	70525	0.527848	1.11743	8.98925	7.3716	21.0452	21.0031	7	1	0	64.6	40
6	IND	2016	24.4719	103.006	9293	0.383075	1.11866	8.99893	7.44675	21.051	21.0149	6.26	1	0	71	40
6	IND	2017	24.6384	98.2152	28998	0.457995	1.11942	9.08444	7.57966	21.057	21.0265	6.08	1	0	72.6	40
6	IND	2018	24.764	93.0837	20620	0.41506	1.12653	9.20084	7.58801	21.0617	21.0373	6	1	0	72.4	40
6	IND	2019	24.7205	93.1683	53460	0.464707	1.13559	9.22462	7.62567	21.0653	21.0476	6.64	1	0	72.4	40
6	IND	2020	24.6618	94.2829	20519	0.573737	1.14777	9.2504	7.55654	21.0676	21.0572	6.72	1	0	73.4	40
6	IND	2021	25.0263	90.6356	27946	0.528012	1.15651	9.44284	7.71339	21.0685	21.0651	6.79	1	0	69.4	40
6	IND	2022	25.1775	91.5442	-33120	0.292919	1.16252	9.45095	7.78775	21.0684	21.0719	6.5	1	0	71	40
7	VNM	2005	21.489	89.0201	2077	0.271766	1.03042	7.46932	6.5413	20.9885	18.2361	11.93	0	0	50.2	30
7	VNM	2006	21.8157	86.2854	4352	0.269206	1.03445	7.64932	6.67278	20.9941	18.2458	10.76	0	0	57.6	30
7	VNM	2007	22.3917	82.6413	11088	0.241135	1.03999	7.89877	6.81708	20.9993	18.2554	9.17	1	0	56	30
7	VNM	2008	22.7166	81.7256	11984	0.214088	1.04276	8.15143	7.05454	21.0044	18.2652	5.61	1	0	62.8	30
7	VNM	2009	22.7971	78.9142	11239	0.183151	1.05072	8.2512	7.11139	21.0094	18.2755	5.64	1	0	63.4	30
7	VNM	2010	23.0668	68.4418	30513	0.344992	1.06085	8.42299	7.42893	21.0142	18.2861	5.11	1	1	68.9	30
7	VNM	2011	23.2935	65.9392	18919	0.193971	1.07827	8.63309	7.57741	21.0197	18.2968	4.6	1	1	68.9	30
7	VNM	2012	23.4204	66.3094	34943	0.254051	1.1	8.7484	7.69176	21.0265	18.3075	3.93	1	1	79.6	30
7	VNM	2013	23.8129	59.4759	48050	0.211534	1.12106	8.85657	7.76959	21.0331	18.3183	3.35	1	1	78.6	30
7	VNM	2014	24.0828	53.1149	33289	0.317662	1.121	8.94064	7.84729	21.0394	18.329	3.14	1	1	78.7	30
7	VNM	2015	24.1034	48.5566	56017	0.224135	1.13782	8.98925	7.86143	21.0452	18.3394	2.7	1	1	78.6	30
7	VNM	2016	24.0523	45.7348	127904	0.176469	1.14803	8.99893	7.92325	21.051	18.3495	2.56	1	1	83	40
7	VNM	2017	24.3338	34.0534	76440	0.355203	1.16033	9.08444	8.00372	21.057	18.3592	2.47	1	1	83.1	40
7	VNM	2018	24.4862	33.1262	115083	0.303298	1.16648	9.20084	8.0917	21.0617	18.3685	2.29	1	1	78.7	40
7	VNM	2019	24.7376	34.2048	164852	0.279636	1.17118	9.22462	8.15797	21.0653	18.3775	1.42	1	1	79.2	40
7	VNM	2020	24.9538	19.1805	187575	0.536054	1.19525	9.2504	8.18489	21.0676	18.3866	1.05	1	1	79.6	50
7	VNM	2021	25.1561	20.7284	220762	0.617769	1.21351	9.44284	8.23124	21.0685	18.395	0.88	1	1	79	50
7	VNM	2022	25.1628	16.2059	170301	0.533925	1.20459	9.45095	8.33411	21.0684	18.4024	0.82	1	1	78.8	50
8	MEX	2005	21.9947	130.157	355	0.841137	1.08714	7.46932	9.07132	20.9885	18.4737	3.15	1	0	75.2	70
8	MEX	2006	22.3975	121.995	-369	1.03429	1.0914	7.64932	9.1638	20.9941	18.4873	2.51	1	0	57.4	70
8	MEX	2007	22.7932	124.435	1716	1.09578	1.09362	7.89877	9.22803	20.9993	18.5004	2.53	1	0	77.6	60
8	MEX	2008	23.0033	128.498	563	1.00377	1.1007	8.15143	9.26766	21.0044	18.5131	2.11	1	0	79	60
8	MEX	2009	22.9694	124.259	82	0.887521	1.10736	8.2512	9.04731	21.0094	18.5255	1.72	1	0	80.2	60
8	MEX	2010	23.3251	115.947	2673	1.2856	1.10792	8.42299	9.1925	21.0142	18.5388	4.22	1	0	82	60
8	MEX	2011	23.535	113.138	4154	1.22438	1.10541	8.63309	9.2842	21.0197	18.553	4.1	1	0	81.2	60
8	MEX	2012	23.6803	116.25	10042	1.06904	1.1072	8.7484	9.29125	21.0265	18.567	3.76	1	0	72.9	60
8	MEX	2013	23.7714	114.268	4973	1.24985	1.10676	8.85657	9.3341	21.0331	18.5802	3.69	1	0	80.6	60
8	MEX	2014	23.8562	115.611	14057	1.1483	1.1065	8.94064	9.34923	21.0394	18.5926	1.1	1	0	85.6	60
8	MEX	2015	23.893	116.587	-628	1.08136	1.10971	8.98925	9.22011	21.0452	18.6043	3.75	1	0	85.6	60
8	MEX	2016	23.8846	111.671	21184	0.912193	1.11119	8.99893	9.12181	21.051	18.6156	3.85	1	0	79.2	60
8	MEX	2017	23.9908	110.876	17133	1.18775	1.11182	9.08444	9.17919	21.057	18.6264	1.37	1	0	80	60
8	MEX	2018	24.1781	109.522	37845	1.36654	1.1133	9.20084	9.22329	21.0617	18.6359	1.37	1	0	88	60
8	MEX	2019	24.2347	110.04	16356	1.26161	1.1165	9.22462	9.25288	21.0653	18.6445	2.51615	1	0	81.4	60
8	MEX	2020	24.2137	105.789	26456	1.33881	1.12061	9.2504	9.09323	21.0676	18.6518	2.47802	1	0	87.6	60
8	MEX	2021	24.593	109.812	23183	1.35705	1.12174	9.44284	9.24563	21.0685	18.6574	2.43989	1	0	81.6	60
8	MEX	2022	24.6795	102.47	48852	1.23895	1.12556	9.45095	9.3498	21.0684	18.6637	2.40176	1	0	76.6	60
9	GBR	2005	23.0487	93.0339	2478	3.99083	1.17517	7.46932	10.6479	20.9885	17.9165	2.92	1	0	80.2	90
9	GBR	2006	23.2585	94.3389	3512	4.25739	1.19684	7.64932	10.7035	20.9941	17.9239	2.86	1	0	82.4	90
9	GBR	2007	23.5514	94.4275	56654	4.69159	1.18189	7.89877	10.8277	20.9993	17.9317	2.75	1	0	86.6	90
9	GBR	2008	23.6476	94.209	1671	4.49313	1.18284	8.15143	10.7663	21.0044	17.9395	2.18	1	0	86	90
9	GBR	2009	23.503	95.5637	19217	4.31922	1.17674	8.2512	10.5647	21.0094	17.9471	2.38	1	0	85.8	90
9	GBR	2010	23.7306	87.5793	33033	3.93343	1.18811	8.42299	10.5866	21.0142	17.9549	2.99	1	0	87.5	80
9	GBR	2011	23.8185	86.0894	141970	4.03862	1.19126	8.63309	10.648	21.0197	17.9627	2.11	1	0	87.6	80
9	GBR	2012	23.8467	86.776	277473	4.27541	1.1946	8.7484	10.6572	21.0265	17.9697	1.89	1	0	87.1	80
9	GBR	2013	23.9506	83.1266	141958	4.0779	1.19883	8.85657	10.6788	21.0331	17.9764	1.84	1	0	86.8	80
9	GBR	2014	24.0238	79.3949	149890	3.91961	1.2045	8.94064	10.7672	21.0394	17.9838	2.53	1	0	87.8	80
9	GBR	2015	24.012	77.621	184816	3.80296	1.2054	8.98925	10.7136	21.0452	17.9917	2.52	1	0	88	80
9	GBR	2016	23.9529	83.3234	148039	3.5275	1.2077	8.99893	10.621	21.051	17.9993	2.31	1	0	88	80
9	GBR	2017	24.0033	82.2153	206630	3.88625	1.20691	9.08444	10.6108	21.057	18.0061	2.12	1	0	87	80
9	GBR	2018	24.1049	80.3169	102664	3.70033	1.21161	9.20084	10.6737	21.0617	18.0121	2	1	0	86.9	80
9	GBR	2019	24.1909	78.5211	110345	3.51729	1.21347	9.22462	10.6611	21.0653	18.0178	2.1	1	0	86	80
9	GBR	2020	24.3613	86.117	92222	2.91998	1.21651	9.2504	10.602	21.0676	18.0214	2.07	1	0	86.4	80
9	GBR	2021	24.5868	85.0387	-1202	2.71328	1.22201	9.44284	10.7551	21.0685	18.0206	0.69	1	0	84	80
9	GBR	2022	24.5509	74.5851	27755	3.12486	1.22735	9.45095	10.7391	21.0684	18.0198	1.59346	1	0	84.2	80
10	SGP	2005	23.1749	118.928	2033	4.60707	1.1634	7.46932	10.3077	20.9885	15.2661	0	1	0	85	60
10	SGP	2006	23.5159	115.868	13215	4.08424	1.16811	7.64932	10.4273	20.9941	15.2974	0	1	0	85	60
10	SGP	2007	23.7061	106.98	39773	4.227	1.2186	7.89877	10.5824	20.9993	15.3391	0	1	0	90	50
10	SGP	2008	23.8584	109.459	155095	3.99689	1.22677	8.15143	10.5968	21.0044	15.3923	0	1	0	90	50
10	SGP	2009	23.8055	113.169	141425	3.99008	1.22785	8.2512	10.5694	21.0094	15.4225	0	1	1	90	50
10	SGP	2010	23.864	111.601	111850	4.08097	1.23465	8.42299	10.7629	21.0142	15.4402	0	1	1	90	50
10	SGP	2011	23.9622	112.992	326896	4.07444	1.22694	8.63309	10.8947	21.0197	15.461	0	1	1	90	60
10	SGP	2012	24.0326	113.358	151875	4.25153	1.22845	8.7484	10.925	21.0265	15.4856	0	1	1	90	70
10	SGP	2013	24.063	110.213	203267	4.2139	1.23913	8.85657	10.9502	21.0331	15.5018	0	1	1	90	80
10	SGP	2014	24.1011	109.067	281363	4.44099	1.24033	8.94064	10.9607	21.0394	15.5147	0	1	1	90	80
10	SGP	2015	24.1968	109.327	1045248	4.40017	1.24983	8.98925	10.9268	21.0452	15.5266	0	1	1	90	80
10	SGP	2016	24.0014	113.041	317186	4.38266	1.25798	8.99893	10.949	21.051	15.5396	0	1	1	90	80
10	SGP	2017	24.0268	113.181	631990	4.70562	1.26459	9.08444	11.0213	21.057	15.5405	0	1	1	90	80
10	SGP	2018	24.0704	117.891	641126	4.56771	1.26689	9.20084	11.11	21.0617	15.5452	0	1	1	90	80
10	SGP	2019	24.1965	114.91	482567	4.47216	1.2845	9.22462	11.0985	21.0653	15.5566	0	1	1	94.8	80
10	SGP	2020	24.3171	112.506	592335	4.01204	1.3113	9.2504	11.0231	21.0676	15.5535	0	1	1	94.8	80
10	SGP	2021	24.3081	116.32	840504	4.0248	1.33789	9.44284	11.2607	21.0685	15.5118	0	1	1	95	80
10	SGP	2022	24.5209	113.167	829538	4.25874	1.34304	9.45095	11.3243	21.0684	15.5449	0	1	1	95	80
11	MYS	2005	22.724	51.0962	5672	1.05676	1.15046	7.46932	8.61918	20.9885	17.0707	4.79	1	0	76.4	30
11	MYS	2006	22.9873	49.5209	751	1.13465	1.15664	7.64932	8.72212	20.9941	17.093	3.71	1	0	76.6	30
11	MYS	2007	23.2178	52.0428	-3282	1.22923	1.15753	7.89877	8.87403	20.9993	17.1148	3.39	1	0	76.8	40
11	MYS	2008	23.3523	64.7133	3443	1.43836	1.13442	8.15143	9.02921	21.0044	17.1357	3.61	1	0	76.2	40
11	MYS	2009	23.2379	54.6365	5378	1.76758	1.17065	8.2512	8.87736	21.0094	17.1554	3.17	1	0	78.2	40
11	MYS	2010	23.4253	50.9098	16354	1.89817	1.16979	8.42299	9.09157	21.0142	17.173	2.99	1	1	78.7	50
11	MYS	2011	23.521	54.1087	9513	1.67843	1.16496	8.63309	9.23106	21.0197	17.1891	4.4	1	1	78.7	50
11	MYS	2012	23.6982	56.2716	19904	1.51654	1.1678	8.7484	9.26875	21.0265	17.2053	4.67	1	1	78.8	50
11	MYS	2013	23.8474	53.461	61638	1.30969	1.16856	8.85657	9.28058	21.0331	17.2212	4.48	1	1	77	50
11	MYS	2014	23.8697	55.3531	52134	0.951755	1.17378	8.94064	9.30979	21.0394	17.2367	1.55	1	1	76.4	60
11	MYS	2015	23.8375	55.8718	48891	1.04407	1.17965	8.98925	9.17984	21.0452	17.2517	2.5	1	1	80	60
11	MYS	2016	23.7036	56.8488	182996	0.838936	1.18241	8.99893	9.16489	21.051	17.2663	4.28	1	1	81.4	60
11	MYS	2017	23.8651	51.3089	172214	0.785652	1.1875	9.08444	9.20831	21.057	17.2805	3.19379	1	1	81.2	50
11	MYS	2018	24.0211	49.0905	166270	0.560115	1.18858	9.20084	9.31235	21.0617	17.2936	3.12693	1	1	87.4	50
11	MYS	2019	24.1178	51.0721	110954	0.555042	1.19279	9.22462	9.31759	21.0653	17.3061	3.06008	1	1	82	50
11	MYS	2020	24.1984	43.4311	137441	0.621209	1.20548	9.2504	9.22664	21.0676	17.3181	3.85	1	1	82	50
11	MYS	2021	24.5345	20.7747	133625	0.449218	1.20886	9.44284	9.31781	21.0685	17.3293	3.88	1	1	82.4	50
11	MYS	2022	24.6699	43.2207	160639	0.594813	1.19461	9.45095	9.39209	21.0684	17.3401	3.6	1	1	82.2	50
12	THA	2005	22.2895	77.5168	477	0.438204	1.0891	7.46932	7.96424	20.9885	18.0025	5.87	1	0	67.6	50
12	THA	2006	22.562	76.3904	1584	0.501669	1.09488	7.64932	8.11486	20.9941	18.01	5.79	1	0	68.4	50
12	THA	2007	22.7474	77.1401	7641	0.592123	1.09546	7.89877	8.27759	20.9993	18.0176	5.13	1	0	74.2	50
12	THA	2008	22.9971	79.3529	4547	0.590882	1.09066	8.15143	8.37281	21.0044	18.0251	5.51	1	0	75.2	50
12	THA	2009	22.9013	80.4589	4977	0.606255	1.09549	8.2512	8.33187	21.0094	18.0323	5.81	1	0	75.6	60
12	THA	2010	23.2306	75.6241	69987	0.905443	1.09742	8.42299	8.51647	21.0142	18.039	6.31	1	1	75.9	70
12	THA	2011	23.5058	72.1999	23011	0.881649	1.09168	8.63309	8.59353	21.0197	18.0454	6.45	1	1	75.9	70
12	THA	2012	23.7194	72.3817	47860	0.996002	1.09596	8.7484	8.65672	21.0265	18.0519	6.33286	1	1	75.2	70
12	THA	2013	23.7109	73.5967	75519	0.860509	1.09821	8.85657	8.70635	21.0331	18.058	7.02	1	1	75.2	70
12	THA	2014	23.725	73.1167	83946	0.818756	1.10253	8.94064	8.66946	21.0394	18.0634	3.03	1	1	75	70
12	THA	2015	23.8452	73.4341	40724	0.644978	1.10636	8.98925	8.64976	21.0452	18.0682	2.86	1	1	75.4	60
12	THA	2016	23.8313	72.3925	112169	0.69157	1.11292	8.99893	8.67496	21.051	18.0726	4.47566	1	1	77.6	60
12	THA	2017	23.9123	71.5903	105759	0.867535	1.11851	9.08444	8.76979	21.057	18.0768	4.31081	1	1	82.8	60
12	THA	2018	24.0039	72.2435	73729	1.05435	1.12477	9.20084	8.8713	21.0617	18.08	4.14595	1	1	83.1	60
12	THA	2019	24.0112	74.7669	137191	1.13315	1.12673	9.22462	8.93966	21.0653	18.0825	3.98109	1	1	83	60
12	THA	2020	24.1031	70.1129	188288	0.913818	1.14094	9.2504	8.85392	21.0676	18.0849	3.81623	1	1	83	60
12	THA	2021	24.4241	67.3224	148601	0.901346	1.14406	9.44284	8.86233	21.0685	18.0866	2.23	1	1	80	60
12	THA	2022	24.5072	65.3459	127180	0.902191	1.14461	9.45095	8.84072	21.0684	18.088	3.15208	1	1	71.6	60
13	RUS	2005	21.9452	85.9274	20333	0.667486	1.08237	7.46932	8.57988	20.9885	18.782	10.25	0	0	62.4	30
13	RUS	2006	22.4561	88.6912	45211	0.498655	1.08851	7.64932	8.8422	20.9941	18.7787	8.5	0	0	62.6	30
13	RUS	2007	23.0671	89.6919	47761	0.421589	1.09687	7.89877	9.11617	20.9993	18.777	6.83	0	0	62.6	40
13	RUS	2008	23.4031	91.4859	39523	0.665318	1.10519	8.15143	9.3618	21.0044	18.7766	8.51	0	0	44.2	40
13	RUS	2009	22.7112	96.9986	34822	0.264955	1.10873	8.2512	9.05519	21.0094	18.7769	7.46	0	0	60.8	40
13	RUS	2010	23.338	93.9944	56772	0.330261	1.11594	8.42299	9.27566	21.0142	18.7773	4.62	0	0	68.4	40
13	RUS	2011	23.6785	92.1797	71581	0.399467	1.12106	8.63309	9.56879	21.0197	18.7781	6.72	0	0	68.2	40
13	RUS	2012	23.8285	93.371	78462	0.53613	1.12854	8.7484	9.64348	21.0265	18.7798	6.32	1	0	68.2	40
13	RUS	2013	23.852	93.201	102225	0.543806	1.13431	8.85657	9.67876	21.0331	18.7819	5.86	1	0	77.4	30
13	RUS	2014	23.8967	90.6302	63356	0.431093	1.13637	8.94064	9.55362	21.0394	18.7841	4.98	1	0	74.6	30
13	RUS	2015	23.4684	93.8473	296086	0.627416	1.14084	8.98925	9.13917	21.0452	18.786	3.13	1	0	75	30
13	RUS	2016	23.6653	88.0597	129307	0.372877	1.14072	8.99893	9.07164	21.051	18.7877	3.43	1	0	72.4	30
13	RUS	2017	23.8444	87.3906	154842	0.604168	1.14253	9.08444	9.2799	21.057	18.7888	3.48	1	0	75.2	30
13	RUS	2018	23.9991	89.3076	72524	0.579159	1.1473	9.20084	9.33144	21.0617	18.7886	3.45	1	0	79.4	30
13	RUS	2019	24.0286	88.5745	-37923	0.613768	1.15237	9.22462	9.35325	21.0653	18.7881	4.07	1	0	77.8	30
13	RUS	2020	24.1288	85.7846	57032	0.353492	1.15385	9.2504	9.2296	21.0676	18.7858	4.09	1	0	77.8	30
13	RUS	2021	24.4858	83.3067	-107230	0.361654	1.1591	9.44284	9.43604	21.0685	18.7862	4.16	1	0	74	30
13	RUS	2022	24.6614	87.6168	23362	0.375033	1.16453	9.45095	9.63369	21.0684	18.787	4	1	0	69	30
14	AUS	2005	22.4098	98.4122	19307	3.33195	1.10184	7.46932	10.4481	20.9885	16.82	3.68	1	0	77.2	90
14	AUS	2006	22.6715	95.7228	8760	3.53216	1.11754	7.64932	10.5077	20.9941	16.8335	4.31	1	0	77.4	90
14	AUS	2007	23.0006	93.6016	53159	4.09273	1.12357	7.89877	10.6226	20.9993	16.8518	4.39	1	0	83.8	90
14	AUS	2008	23.1804	99.038	189215	4.13121	1.13216	8.15143	10.8138	21.0044	16.8718	4.18	1	0	83.8	90
14	AUS	2009	23.1283	95.2313	243643	4.15451	1.1287	8.2512	10.6647	21.0094	16.8924	4.78	1	0	84.8	90
14	AUS	2010	23.4354	91.0748	170170	4.45733	1.13573	8.42299	10.8618	21.0142	16.908	3.63	1	0	85.1	90
14	AUS	2011	23.6712	87.7805	316529	4.17117	1.13526	8.63309	11.0447	21.0197	16.9219	2.37	1	0	84.4	90
14	AUS	2012	23.7541	83.649	217298	4.2775	1.13877	8.7484	11.1284	21.0265	16.9393	2.39	1	0	86.2	90
14	AUS	2013	23.7195	80.477	345798	4.10822	1.14243	8.85657	11.1302	21.0331	16.9566	2.44	1	0	86.2	90
14	AUS	2014	23.7507	81.3788	404911	4.00501	1.14509	8.94064	11.0439	21.0394	16.9715	2.49	1	0	86.4	90
14	AUS	2015	23.7645	79.1325	340131	3.87836	1.14716	8.98925	10.9466	21.0452	16.9859	2.31	1	1	86.4	90
14	AUS	2016	23.6668	82.119	418688	3.79741	1.15198	8.99893	10.8182	21.051	17.0015	1.41	1	1	86.4	90
14	AUS	2017	23.8229	81.8923	424196	3.6999	1.15275	9.08444	10.8959	21.057	17.018	0.97	1	1	86.2	90
14	AUS	2018	23.9605	77.429	198597	3.45992	1.15714	9.20084	10.9556	21.0617	17.0329	0.95	1	1	86.2	90
14	AUS	2019	23.9538	77.2151	208667	3.39101	1.1638	9.22462	10.916	21.0653	17.0477	0.83	1	1	87.6	90
14	AUS	2020	24.0669	79.4671	119859	3.28873	1.1673	9.2504	10.8565	21.0676	17.06	0.75	1	1	88.2	90
14	AUS	2021	24.2776	76.186	192254	3.37658	1.17348	9.44284	11.0137	21.0685	17.0614	0.85	1	1	89.8	90
14	AUS	2022	24.4728	75.0513	278588	3.59524	1.17813	9.45095	11.0837	21.0684	17.0738	0.8	1	1	90	90
15	IND	2005	22.1049	98.9414	1184	0.532249	1.04646	7.46932	7.13042	20.9885	19.2484	5.29	1	0	73	30
15	IND	2006	22.2866	100.115	5694	0.18587	1.04682	7.64932	7.36061	20.9941	19.2614	4.65	1	0	74.6	30
15	IND	2007	22.6037	101.048	9909	0.230946	1.05016	7.89877	7.5177	20.9993	19.2745	3.73	1	0	74	40
15	IND	2008	23.0386	103.272	17398	0.259721	1.04811	8.15143	7.67061	21.0044	19.2875	5.44	1	0	73	40
15	IND	2009	22.8701	106.291	22609	0.162736	1.05061	8.2512	7.71383	21.0094	19.3002	2.41	1	0	76.4	40
15	IND	2010	23.2092	99.4772	20131	0.202427	1.0524	8.42299	8.03736	21.0142	19.3127	2.96	1	1	77.9	40
15	IND	2011	23.5064	97.4687	59219	0.181813	1.05431	8.63309	8.19252	21.0197	19.3253	3.12	1	1	73.8	40
15	IND	2012	23.6608	97.3696	136129	0.203979	1.05243	8.7484	8.20746	21.0265	19.3379	3.08	1	1	73.9	40
15	IND	2013	23.728	96.7791	156338	0.320189	1.05092	8.85657	8.18949	21.0331	19.35	2.94	1	1	75	50
15	IND	2014	23.7455	95.5546	127198	0.49031	1.05171	8.94064	8.15382	21.0394	19.3616	2.9	1	1	74.8	60
15	IND	2015	23.6731	98.569	145057	0.512281	1.05343	8.98925	8.1085	21.0452	19.3727	2.8	1	1	74.8	60
15	IND	2016	23.6116	98.3892	146088	0.556271	1.0553	8.99893	8.17718	21.051	19.3833	2.78	1	1	80.4	60
15	IND	2017	23.6928	94.5294	168225	0.77358	1.06036	9.08444	8.25317	21.057	19.3933	1.95	1	1	80.5	60
15	IND	2018	23.9537	91.4243	186482	0.821844	1.06327	9.20084	8.26941	21.0617	19.403	1.9	1	1	80.5	60
15	IND	2019	23.9963	91.2545	222308	0.954896	1.07108	9.22462	8.33116	21.0653	19.4124	1.82	1	1	79.8	60
15	IND	2020	23.9302	87.037	219835	1.07351	1.07754	9.2504	8.26761	21.0676	19.4208	1.8	1	1	80.8	60
15	IND	2021	24.3137	79.6184	437251	1.08811	1.08275	9.44284	8.3743	21.0685	19.4277	1.68	1	1	79.2	60
15	IND	2022	24.463	74.6649	454960	0.992863	1.08628	9.45095	8.47387	21.0684	19.4341	1.6	1	1	78.6	60
16	BRA	2005	21.9024	123.027	1509	0.724439	1.05421	7.46932	8.47079	20.9885	19.0455	9.38	1	0	68	40
16	BRA	2006	22.3515	122.144	1009	0.447756	1.05993	7.64932	8.67693	20.9941	19.0563	9.04	1	0	69	50
16	BRA	2007	22.7704	119.777	5113	0.531392	1.066	7.89877	8.8988	20.9993	19.0666	9.14	1	0	69.8	40
16	BRA	2008	23.2543	116.853	2238	0.530954	1.0723	8.15143	9.08271	21.0044	19.0765	9.12	1	0	70.8	40
16	BRA	2009	23.0483	116.735	11627	0.624944	1.0759	8.2512	9.05601	21.0094	19.086	9.53	1	0	71.6	50
16	BRA	2010	23.5309	110.036	48746	0.671243	1.0797	8.42299	9.32806	21.0142	19.0954	9.99	1	0	69.2	50
16	BRA	2011	23.7946	106.562	12640	0.622393	1.08517	8.63309	9.48801	21.0197	19.1047	10.36	1	0	69.8	50
16	BRA	2012	23.8319	104.708	19410	0.663625	1.088	8.7484	9.41959	21.0265	19.1137	10.1	1	0	69.7	60
16	BRA	2013	23.893	104.703	31093	0.670923	1.09126	8.85657	9.41398	21.0331	19.1224	12.8	1	0	69.7	60
16	BRA	2014	23.8449	106.951	73000	0.730223	1.09638	8.94064	9.39859	21.0394	19.131	10.26	1	0	69.3	60
16	BRA	2015	23.5751	104.668	-6328	0.732387	1.09571	8.98925	9.0806	21.0452	19.1394	10.26	1	0	69.6	60
16	BRA	2016	23.4144	105.962	12477	0.518666	1.09869	8.99893	9.06886	21.051	19.1476	9.65	1	0	69.4	50
16	BRA	2017	23.6837	105.381	42627	0.625749	1.1028	9.08444	9.19996	21.057	19.1555	10.01	1	0	69.4	50
16	BRA	2018	23.8814	100.65	42772	0.657134	1.1083	9.20084	9.11834	21.0617	19.1634	9.25	1	0	68.5	50
16	BRA	2019	23.9516	97.1956	85993	0.635757	1.11008	9.22462	9.08764	21.0653	19.1711	9.16	1	0	69	50
16	BRA	2020	23.9699	89.9029	31264	0.885651	1.11231	9.2504	8.84271	21.0676	19.1777	9.55	1	0	67.8	50
16	BRA	2021	24.3874	89.8403	14645	1.00699	1.11584	9.44284	8.94856	21.0685	19.183	9.11	1	0	64.6	50
16	BRA	2022	24.5421	88.2604	22386	0.814617	1.12261	9.45095	9.09579	21.0684	19.1876	9.87353	1	0	60	50
17	ITA	2005	22.361	104.232	746	2.32263	1.0925	7.46932	10.3752	20.9885	17.8754	2.39	1	0	82.1	50
17	ITA	2006	22.6005	99.8036	763	1.947	1.09958	7.64932	10.4202	20.9941	17.8784	2.44	1	0	82.4	50
17	ITA	2007	22.9463	99.1653	810	2.07258	1.11212	7.89877	10.5419	20.9993	17.8835	2.36	1	0	81.6	60
17	ITA	2008	23.2362	100.582	500	1.9928	1.11742	8.15143	10.62	21.0044	17.8901	1.84	1	0	81	60
17	ITA	2009	23.0826	101.195	4605	1.94692	1.11831	8.2512	10.5248	21.0094	17.8947	1.86	1	0	80.8	60
17	ITA	2010	23.6219	91.6781	1327	2.15396	1.12387	8.42299	10.4923	21.0142	17.8977	2.48	1	0	87.5	60
17	ITA	2011	23.6488	91.4246	22483	1.99336	1.12747	8.63309	10.5623	21.0197	17.8995	1.73	1	0	87.6	60
17	ITA	2012	23.3399	98.6591	11858	2.14934	1.12652	8.7484	10.4646	21.0265	17.9022	1.67	1	0	87.1	60
17	ITA	2013	23.2987	97.8342	3126	2.12391	1.12952	8.85657	10.479	21.0331	17.9137	1.62	1	0	86.8	60
17	ITA	2014	23.4007	96.0812	11302	2.09091	1.13126	8.94064	10.4791	21.0394	17.9229	2.27	1	0	87.8	60
17	ITA	2015	23.3887	98.452	9101	2.18329	1.13134	8.98925	10.317	21.0452	17.922	2.26	1	0	88	60
17	ITA	2016	23.3655	98.3428	63344	2.06102	1.13492	8.99893	10.3405	21.051	17.9203	2.12	1	0	88	60
17	ITA	2017	23.5244	95.5554	42454	2.30531	1.13856	9.08444	10.3861	21.057	17.9188	2.08	1	0	87	50
17	ITA	2018	23.6748	95.8919	29761	2.18371	1.1457	9.20084	10.4522	21.0617	17.9169	1.98	1	0	86.9	50
17	ITA	2019	23.6517	95.8082	64979	2.02813	1.14614	9.22462	10.4245	21.0653	17.9053	2.01	1	0	86	50
17	ITA	2020	23.6455	93.5642	24446	1.91548	1.15297	9.2504	10.3711	21.0676	17.9005	1.8	1	0	86.4	50
17	ITA	2021	23.9933	91.8482	698	1.96229	1.15654	9.44284	10.5037	21.0685	17.8953	1.43	1	0	84	50
17	ITA	2022	24.1255	89.2213	1689	2.17251	1.16168	9.45095	10.4567	21.0684	17.892	1.75309	1	0	79.2	50
18	ARE	2005	22.0697	116.276	2605	1.17907	1.04947	7.46932	10.65	20.9885	15.2697	4.68	1	0	77	30
18	ARE	2006	22.3516	114.872	2812	0.722503	1.05546	7.64932	10.7219	20.9941	15.4045	4.3	1	0	75	30
18	ARE	2007	22.7509	113.467	4915	0.913951	1.06208	7.89877	10.6901	20.9993	15.5858	4.19	1	0	75	40
18	ARE	2008	23.0742	113.922	12738	0.969513	1.06727	8.15143	10.7175	21.0044	15.7598	4.2	1	0	80.4	40
18	ARE	2009	22.9111	109.066	8890	0.859306	1.06984	8.2512	10.3648	21.0094	15.894	4.2	1	0	80.8	50
18	ARE	2010	23.067	104.209	34883	1.27052	1.0795	8.42299	10.4742	21.0142	15.9534	4.2	1	0	82.8	50
18	ARE	2011	23.2898	99.3529	31458	1.23747	1.0938	8.63309	10.6473	21.0197	15.9644	4.44	1	0	82.6	50
18	ARE	2012	23.3555	94.4966	10511	1.43167	1.10062	8.7484	10.7007	21.0265	15.9748	3.67	1	0	82.6	50
18	ARE	2013	23.4412	104.439	29458	1.53844	1.09357	8.85657	10.7305	21.0331	15.9848	3.8	1	0	82.6	50
18	ARE	2014	23.6398	99.8365	70534	1.58967	1.10153	8.94064	10.755	21.0394	15.9943	3.43	1	0	82.5	50
18	ARE	2015	23.5454	94.1327	126868	1.59174	1.10077	8.98925	10.6341	21.0452	16.0035	3.19	1	0	82.4	50
18	ARE	2016	23.4134	91.552	-39138	1.77751	1.10337	8.99893	10.6227	21.051	16.0121	3.32	1	0	82.8	60
18	ARE	2017	23.4184	95.3145	66123	1.99937	1.13172	9.08444	10.6704	21.057	16.0203	3.53	1	0	83.5	60
18	ARE	2018	23.5268	95.9853	108101	1.9964	1.13826	9.20084	10.752	21.0617	16.0282	2.99	1	0	84.3	60
18	ARE	2019	23.6363	89.0936	120741	1.97107	1.13949	9.22462	10.7227	21.0653	16.036	3.23	1	0	84.4	60
18	ARE	2020	23.6549	87.1925	155195	1.43598	1.14811	9.2504	10.5355	21.0676	16.0442	3.25	1	0	80.4	60
18	ARE	2021	23.9485	85.2914	89414	1.4165	1.15636	9.44284	10.6995	21.0685	16.0525	2.92	1	0	81.4	60
18	ARE	2022	24.1605	83.3904	160745	1.57207	1.16422	9.45095	10.8913	21.0684	16.0606	2.82662	1	0	78.2	60
19	CAN	2005	22.405	94.2876	3244	2.81509	1.13641	7.46932	10.5018	20.9885	17.2888	1.02	1	0	84	70
19	CAN	2006	22.668	91.5987	3477	2.94022	1.1434	7.64932	10.6092	20.9941	17.2989	1.06	1	0	83.2	70
19	CAN	2007	22.8375	90.5381	103257	3.47663	1.15192	7.89877	10.7068	20.9993	17.3086	1.12	1	0	88.2	70
19	CAN	2008	23.0448	93.4118	703	3.6712	1.15803	8.15143	10.7517	21.0044	17.3195	1.16	1	0	87	80
19	CAN	2009	22.8604	97.8834	61313	3.66218	1.15895	8.2512	10.6183	21.0094	17.3309	1.23	1	0	88.2	80
19	CAN	2010	23.0688	91.3237	114229	3.94025	1.16126	8.42299	10.7698	21.0142	17.342	1.04	1	0	88.1	80
19	CAN	2011	23.1872	90.9411	55407	3.83094	1.16617	8.63309	10.8633	21.0197	17.3518	1.01	1	0	88.1	80
19	CAN	2012	23.3319	91.4121	79516	4.08363	1.16689	8.7484	10.8718	21.0265	17.3627	0.97	1	0	87.9	80
19	CAN	2013	23.3662	90.0795	100865	3.71802	1.16662	8.85657	10.8711	21.0331	17.3732	0.99	1	0	88.2	80
19	CAN	2014	23.3996	91.4288	90384	3.68495	1.16661	8.94064	10.8387	21.0394	17.3833	0.96	1	0	88.3	80
19	CAN	2015	23.3261	91.022	156283	3.44634	1.16702	8.98925	10.6827	21.0452	17.3907	1.12	1	0	88.4	80
19	CAN	2016	23.2506	90.8791	287150	3.2112	1.16533	8.99893	10.6529	21.051	17.4021	0.97	1	0	87	80
19	CAN	2017	23.4238	91.67	32083	3.20237	1.16865	9.08444	10.7173	21.057	17.4141	0.97	1	0	88.4	80
19	CAN	2018	23.5605	88.0353	156350	2.89699	1.17654	9.20084	10.7483	21.0617	17.4282	0.94	1	0	88.1	80
19	CAN	2019	23.61	88.0473	47288	2.83754	1.18142	9.22462	10.7445	21.0653	17.4425	0.83	1	0	86.8	80
19	CAN	2020	23.7425	85.0341	21002	2.66729	1.18544	9.2504	10.682	21.0676	17.4533	0.88	1	0	87	80
19	CAN	2021	23.9687	87.6172	93017	2.65273	1.18732	9.44284	10.8689	21.0685	17.459	1.77	1	0	88.8	80
19	CAN	2022	24.0517	87.2075	146760	3.0756	1.1889	9.45095	10.9245	21.0684	17.4773	1.08015	1	0	83.2	80
20	FRA	2005	22.6653	97.5001	609	2.77348	1.13593	7.46932	10.4565	20.9885	17.9616	2.39	1	0	82.2	50
20	FRA	2006	22.8334	92.8244	560	2.86261	1.15044	7.64932	10.5043	20.9941	17.9686	2.44	1	0	82.4	50
20	FRA	2007	23.286	90.8503	962	3.15857	1.16119	7.89877	10.6348	20.9993	17.9747	2.36	1	0	81.6	60
20	FRA	2008	23.3491	94.1683	3105	3.25935	1.17057	8.15143	10.7258	21.0044	17.9803	1.84	1	0	81	70
20	FRA	2009	23.2718	95.5948	4519	2.94007	1.17218	8.2512	10.6392	21.0094	17.9854	1.86	1	0	80.8	70
20	FRA	2010	23.5208	86.3663	2641	3.03559	1.18063	8.42299	10.6134	21.0142	17.9904	2.48	1	0	82.5	70
20	FRA	2011	23.5513	85.8461	348232	3.00325	1.187	8.63309	10.6884	21.0197	17.9952	1.73	1	0	82.6	70
20	FRA	2012	23.3967	88.0138	15393	3.09447	1.1912	8.7484	10.6182	21.0265	18	1.67	1	0	82.1	70
20	FRA	2013	23.3213	89.7079	26044	3.35864	1.19441	8.85657	10.6597	21.0331	18.0052	1.62	1	0	81.8	70
20	FRA	2014	23.3939	88.515	40554	3.3159	1.19768	8.94064	10.6705	21.0394	18.0099	2.27	1	0	82.8	70
20	FRA	2015	23.3333	89.2333	32788	3.45576	1.19476	8.98925	10.5092	21.0452	18.0134	2.26	1	0	83	70
20	FRA	2016	23.2637	90.2388	149957	3.31181	1.19685	8.99893	10.5204	21.051	18.0161	2.12	1	0	83	70
20	FRA	2017	23.4365	87.134	95215	3.47455	1.19915	9.08444	10.5657	21.057	18.019	2.08	1	0	82	70
20	FRA	2018	23.5676	85.3965	-7502	3.34342	1.2038	9.20084	10.6348	21.0617	18.0226	1.98	1	0	81.9	70
20	FRA	2019	23.6353	85.5558	8722	3.19572	1.20461	9.22462	10.6089	21.0653	18.026	2.01	1	0	81	70
20	FRA	2020	23.6732	85.7655	14779	3.14648	1.20366	9.2504	10.5759	21.0676	18.0287	1.8	1	0	81.4	70
20	FRA	2021	23.9741	79.6455	-15167	3.07225	1.20897	9.44284	10.6844	21.0685	18.0315	1.43	1	0	84	70
20	FRA	2022	23.9774	80.5152	4848	3.14934	1.20933	9.45095	10.6185	21.0684	18.0346	1.75309	1	0	79.2	70
21	PHI	2005	21.7463	83.4536	451	0.438676	1.13863	7.46932	7.12712	20.9885	18.2729	1.92	1	0	79.8	50
21	PHI	2006	21.9155	83.8319	930	0.291493	1.14371	7.64932	7.28085	20.9941	18.2917	1.87	1	0	79.8	50
21	PHI	2007	22.1629	84.1209	450	0.314691	1.11243	7.89877	7.46256	20.9993	18.3104	1.87	1	0	79.8	50
21	PHI	2008	22.3624	89.2751	3369	0.273633	1.11229	8.15143	7.59607	21.0044	18.3291	3.87	1	0	78.8	50
21	PHI	2009	22.2302	99.8435	4024	0.263339	1.13279	8.2512	7.54607	21.0094	18.3475	3.73	1	0	78.6	50
21	PHI	2010	22.471	97.2556	24409	0.297834	1.12503	8.42299	7.69702	21.0142	18.3656	3.72	1	1	77.8	50
21	PHI	2011	22.5888	98.1036	26719	0.282265	1.12624	8.63309	7.79614	21.0197	18.3834	1.8	1	1	77.8	50
21	PHI	2012	22.743	93.053	7490	0.278246	1.14274	8.7484	7.8905	21.0265	18.4008	1.64	1	1	75.5	50
21	PHI	2013	22.8564	94.3553	5440	0.395101	1.13935	8.85657	7.95422	21.0331	18.4177	1.64	1	1	75.5	50
21	PHI	2014	23.0571	93.152	22495	0.491002	1.15392	8.94064	7.98478	21.0394	18.4338	1.58	1	1	75.5	50
21	PHI	2015	23.1528	93.0274	-2759	0.591674	1.17205	8.98925	7.99776	21.0452	18.4505	1.54	1	1	75.4	60
21	PHI	2016	23.1862	91.6115	3221	0.630305	1.18201	8.99893	8.019	21.051	18.4683	4	1	1	76.4	60
21	PHI	2017	23.2658	87.499	10884	0.950073	1.17162	9.08444	8.03185	21.057	18.4859	1.41	1	1	76.4	60
21	PHI	2018	23.4279	87.2584	5882	0.902353	1.17859	9.20084	8.06924	21.0617	18.5029	1.28	1	1	80.7	60
21	PHI	2019	23.6063	85.574	-429	0.908749	1.20188	9.22462	8.1356	21.0653	18.5194	1.02	1	1	78.2	60
21	PHI	2020	23.6327	83.1246	13043	1.11447	1.21582	9.2504	8.07851	21.0676	18.5357	1.01	1	1	81.6	60
21	PHI	2021	23.8957	81.2202	15286	1.12593	1.21398	9.44284	8.14918	21.0685	18.5507	0.87	1	1	74.2	60
21	PHI	2022	23.9729	79.9961	27089	0.947508	1.22004	9.45095	8.16009	21.0684	18.5653	0.78	1	1	73.8	60
22	POL	2005	21.0146	133.253	13	1.48042	1.05845	7.46932	8.98989	20.9885	17.4574	2.39	1	0	83.4	60
22	POL	2006	21.5262	126.963	894	1.15138	1.06999	7.64932	9.10892	20.9941	17.4568	2.44	1	0	82.4	70
22	POL	2007	22.0421	123.559	1175	0.963692	1.07875	7.89877	9.32851	20.9993	17.4563	2.36	1	0	86.6	50
22	POL	2008	22.4612	122.628	1070	1.21984	1.08762	8.15143	9.54651	21.0044	17.4564	1.84	1	0	86	60
22	POL	2009	22.3396	117.648	1037	1.14059	1.09812	8.2512	9.35235	21.0094	17.4571	1.86	1	0	85.8	60
22	POL	2010	22.5536	112.78	1674	1.32792	1.10444	8.42299	9.43382	21.0142	17.4542	2.48	1	0	87.5	60
22	POL	2011	22.6065	111.884	4866	1.38372	1.10478	8.63309	9.53071	21.0197	17.4548	1.73	1	0	87.6	60
22	POL	2012	22.7361	114.189	750	1.42731	1.10861	8.7484	9.47353	21.0265	17.4548	1.67	1	0	87.1	60
22	POL	2013	22.7331	107.214	1834	1.61031	1.11054	8.85657	9.51476	21.0331	17.4542	1.62	1	0	86.8	70
22	POL	2014	22.8895	109.528	4417	1.70029	1.1177	8.94064	9.55973	21.0394	17.4534	2.27	1	0	87.8	70
22	POL	2015	22.8993	110.581	2510	1.77051	1.1213	8.98925	9.43828	21.0452	17.4527	2.26	1	0	88	70
22	POL	2016	22.9493	109.552	-2411	1.95044	1.1234	8.99893	9.42374	21.051	17.4523	2.12	1	0	88	70
22	POL	2017	23.1074	102.801	-433	1.84024	1.13089	9.08444	9.53355	21.057	17.4524	2.08	1	0	87	70
22	POL	2018	23.2753	99.353	11783	1.68468	1.13565	9.20084	9.64889	21.0617	17.4524	1.98	1	0	86.9	70
22	POL	2019	23.394	99.6071	11160	1.66703	1.13685	9.22462	9.66142	21.0653	17.4522	2.01	1	0	86	70
22	POL	2020	23.5701	92.7907	14256	1.91755	1.14426	9.2504	9.66883	21.0676	17.4504	1.8	1	0	86.4	70
22	POL	2021	23.9126	89.9262	2941	1.96479	1.14944	9.44284	9.80092	21.0685	17.4464	1.43	1	0	84	70
22	POL	2022	23.9596	92.4056	12773	1.98718	1.15354	9.45095	9.83564	21.0684	17.4216	1.6	1	0	79.2	70
23	TUR	2005	21.6507	151.66	24	1.37657	1.04333	7.46932	8.9051	20.9885	18.0453	1.17	1	0	76	30
23	TUR	2006	21.9977	147.509	115	0.967236	1.04665	7.64932	8.98767	20.9941	18.0583	1.2	1	0	81	50
23	TUR	2007	22.3428	147.571	161	0.963713	1.05451	7.89877	9.18104	20.9993	18.0663	1.4	1	0	81	50
23	TUR	2008	22.5467	151.011	910	0.99695	1.05744	8.15143	9.29132	21.0044	18.0789	1.59	1	0	86.8	50
23	TUR	2009	22.4401	146.237	29326	0.753831	1.05936	8.2512	9.10642	21.0094	18.0927	1.35	1	0	86.6	50
23	TUR	2010	22.7266	143.891	782	0.953971	1.06281	8.42299	9.27075	21.0142	18.1079	1.27	1	0	86.4	50
23	TUR	2011	22.9933	141.761	1350	0.967512	1.06641	8.63309	9.33263	21.0197	18.1226	1.2	1	0	85.4	50
23	TUR	2012	23.028	142.264	10895	1.23163	1.0696	8.7484	9.36848	21.0265	18.1353	1.2	1	0	85.4	60
23	TUR	2013	23.1583	139.068	17855	1.13623	1.07441	8.85657	9.43972	21.0331	18.1482	1.22	1	0	85.2	60
23	TUR	2014	23.197	139.014	10497	1.01457	1.0769	8.94064	9.40634	21.0394	18.1617	1.23	1	0	84.5	60
23	TUR	2015	23.1804	140.654	62831	1.13834	1.07842	8.98925	9.31019	21.0452	18.175	1.25	1	0	84.6	60
23	TUR	2016	23.1252	140.07	-9612	1.02863	1.08215	8.99893	9.30292	21.051	18.1885	1.05	1	0	84.4	60
23	TUR	2017	23.2254	136.631	19091	1.2728	1.08778	9.08444	9.27758	21.057	18.2014	1.4	1	0	79.4	60
23	TUR	2018	23.165	135.764	35282	1.08641	1.09167	9.20084	9.16627	21.0617	18.215	1.38	1	0	78.6	60
23	TUR	2019	23.1371	136.414	2883	1.07511	1.09512	9.22462	9.12864	21.0653	18.2293	1.35	1	0	79.6	60
23	TUR	2020	23.4066	129.254	39126	1.18843	1.10507	9.2504	9.06401	21.0676	18.239	1.34	1	0	78	60
23	TUR	2021	23.7499	127.665	22544	1.20784	1.10905	9.44284	9.18433	21.0685	18.2481	1.86	1	0	76	60
23	TUR	2022	23.8475	130.354	75029	1.2001	1.11222	9.45095	9.27561	21.0684	18.2579	1.4275	1	0	75.6	60
24	ESP	2005	22.0703	121.045	147	2.03271	1.08961	7.46932	10.1822	20.9885	17.5918	2.39	1	0	80.2	70
24	ESP	2006	22.3346	117.553	730	2.2727	1.09765	7.64932	10.2538	20.9941	17.6087	2.44	1	0	82.4	70
24	ESP	2007	22.7743	111.958	609	2.67616	1.1061	7.89877	10.3918	20.9993	17.6272	2.36	1	0	86.6	80
24	ESP	2008	23.1276	114.287	116	2.46791	1.1142	8.15143	10.4776	21.0044	17.6432	1.84	1	0	86	80
24	ESP	2009	22.5641	120.351	5986	2.57056	1.11556	8.2512	10.3788	21.0094	17.652	1.86	1	0	85.8	80
24	ESP	2010	22.8474	110.966	2926	2.59878	1.11963	8.42299	10.3265	21.0142	17.6566	2.48	1	0	87.5	80
24	ESP	2011	22.8328	109.242	13974	2.48858	1.12233	8.63309	10.3634	21.0197	17.6602	1.73	1	0	87.6	80
24	ESP	2012	22.7585	108.932	4624	2.73525	1.12189	8.7484	10.2514	21.0265	17.6608	1.67	1	0	87.1	80
24	ESP	2013	22.7693	107.563	-14575	2.50448	1.12324	8.85657	10.2777	21.0331	17.6575	1.62	1	0	86.8	70
24	ESP	2014	22.9256	106.065	9235	2.45349	1.12691	8.94064	10.2926	21.0394	17.6546	2.27	1	0	87.8	70
24	ESP	2015	22.9472	105.877	14967	2.52737	1.17041	8.98925	10.1564	21.0452	17.6538	2.26	1	0	88	70
24	ESP	2016	22.9414	102.982	12541	2.45172	1.17503	8.99893	10.1863	21.051	17.6546	2.12	1	0	88	70
24	ESP	2017	23.0129	101.016	5879	2.28197	1.1337	9.08444	10.2466	21.057	17.657	2.08	1	0	87	70
24	ESP	2018	23.1686	101.238	53768	2.12162	1.1376	9.20084	10.3215	21.0617	17.6613	1.98	1	0	86.9	70
24	ESP	2019	23.263	99.0424	11491	2.08367	1.14096	9.22462	10.2949	21.0653	17.6685	2.01	1	0	86	70
24	ESP	2020	23.329	92.1868	10295	2.05954	1.14782	9.2504	10.203	21.0676	17.6734	1.8	1	0	86.4	70
24	ESP	2021	23.6165	91.7792	-47	2.2791	1.15247	9.44284	10.3251	21.0685	17.6745	1.43	1	0	84	70
24	ESP	2022	23.8459	92.113	96	2.62439	1.15363	9.45095	10.298	21.0684	17.6821	1.75309	1	0	84.2	70
25	BEL	2005	21.9973	101.714	58	3.69363	1.10547	7.46932	10.5135	20.9885	16.1648	2.39	1	0	82.6	70
25	BEL	2006	22.168	102.749	13	4.11029	1.1131	7.64932	10.5637	20.9941	16.1714	2.44	1	0	82.4	70
25	BEL	2007	22.3253	100.468	491	4.50941	1.1204	7.89877	10.6992	20.9993	16.1788	2.36	1	0	86.6	80
25	BEL	2008	22.4862	101.059	1590	4.54868	1.12506	8.15143	10.7853	21.0044	16.1867	1.84	1	0	86	80
25	BEL	2009	22.2785	91.7441	2362	4.17924	1.12959	8.2512	10.7091	21.0094	16.1947	1.86	1	0	85.8	80
25	BEL	2010	22.5358	99.8152	4533	3.80163	1.13224	8.42299	10.6961	21.0142	16.2039	2.48	1	0	87.5	70
25	BEL	2011	22.8263	92.2345	3590	3.78619	1.13861	8.63309	10.7666	21.0197	16.2169	1.73	1	0	87.6	70
25	BEL	2012	22.6806	96.569	9840	3.93021	1.14134	8.7484	10.7071	21.0265	16.2231	1.67	1	0	87.1	70
25	BEL	2013	22.604	98.6159	2578	3.86007	1.14604	8.85657	10.7527	21.0331	16.2278	1.62	1	0	86.8	70
25	BEL	2014	22.6845	99.8399	15328	3.86228	1.15332	8.94064	10.774	21.0394	16.2322	2.27	1	0	87.8	70
25	BEL	2015	22.6271	106.514	2346	3.98584	1.15487	8.98925	10.6215	21.0452	16.238	2.26	1	0	88	70
25	BEL	2016	22.5867	101.638	2835	3.82825	1.15828	8.99893	10.6457	21.051	16.2431	2.12	1	0	88	70
25	BEL	2017	22.7569	98.4905	3034	3.78105	1.15944	9.08444	10.6964	21.057	16.2469	2.08	1	0	87	70
25	BEL	2018	22.8201	99.7217	563	3.42005	1.16547	9.20084	10.7694	21.0617	16.2515	1.98	1	0	86.9	70
25	BEL	2019	22.8909	99.3729	5985	3.03941	1.17213	9.22462	10.7503	21.0653	16.2569	2.01	1	0	86	70
25	BEL	2020	23.0724	93.7486	7603	3.05129	1.17762	9.2504	10.7279	21.0676	16.2612	1.8	1	0	86.4	70
25	BEL	2021	23.5851	89.4404	11160	3.09651	1.19801	9.44284	10.8561	21.0685	16.2653	1.43	1	0	84	70
25	BEL	2022	23.8446	86.611	1695	3.50761	1.19868	9.45095	10.8183	21.0684	16.2739	1.75309	1	0	79.2	70
26	CZE	2005	20.9493	139.246	235	2.69517	1.09384	7.46932	9.5053	20.9885	16.139	2.39	1	0	83.2	80
26	CZE	2006	21.3698	134.32	910	2.25958	1.11049	7.64932	9.63311	20.9941	16.1417	2.44	1	0	82.4	90
26	CZE	2007	21.9818	123.239	497	2.24072	1.12104	7.89877	9.82372	20.9993	16.1475	2.36	1	0	86.6	80
26	CZE	2008	22.269	126.036	1279	2.13823	1.12965	8.15143	10.0347	21.0044	16.1558	1.84	1	0	86	80
26	CZE	2009	22.2022	116.726	1560	2.13716	1.13346	8.2512	9.89655	21.0094	16.1615	1.86	1	0	85.8	80
26	CZE	2010	22.5748	100.282	211	2.29487	1.13862	8.42299	9.90149	21.0142	16.1644	2.48	1	0	87.5	80
26	CZE	2011	22.6307	93.1455	884	2.22669	1.14704	8.63309	9.99293	21.0197	16.1665	1.73	1	0	87.6	80
26	CZE	2012	22.4043	91.6593	1802	2.39755	1.15213	8.7484	9.89701	21.0265	16.1679	1.67	1	0	87.1	80
26	CZE	2013	22.481	80.2945	1784	2.31911	1.15246	8.85657	9.91012	21.0331	16.1682	1.62	1	0	86.8	80
26	CZE	2014	22.6426	64.07	246	2.42955	1.15744	8.94064	9.89802	21.0394	16.1693	2.27	1	0	87.8	80
26	CZE	2015	22.7069	74.1709	-1741	2.54963	1.1584	8.98925	9.78862	21.0452	16.1713	2.26	1	0	88	80
26	CZE	2016	22.6809	54.7954	185	2.46212	1.15835	8.99893	9.82958	21.051	16.1732	2.12	1	0	88	80
26	CZE	2017	22.7683	49.9337	7295	2.53051	1.16466	9.08444	9.9348	21.057	16.1758	2.08	1	0	87	80
26	CZE	2018	23.0823	42.257	11302	2.44174	1.17323	9.20084	10.0615	21.0617	16.1792	1.98	1	0	86.9	80
26	CZE	2019	23.1638	34.5803	6053	2.29042	1.18371	9.22462	10.0717	21.0653	16.1831	2.01	1	0	86	80
26	CZE	2020	23.2033	26.9036	5279	2.32422	1.19624	9.2504	10.0429	21.0676	16.1856	1.8	1	0	86.4	80
26	CZE	2021	23.3072	19.227	-2539	2.05046	1.19612	9.44284	10.197	21.0685	16.1674	1.43	1	0	84	80
26	CZE	2022	23.5131	11.5503	-1302	2.27993	1.19877	9.45095	10.212	21.0684	16.1831	1.75309	1	0	79.2	80
27	SAU	2005	20.9898	99.3969	2145	0.958036	1.02093	7.46932	9.50768	20.9885	17.01	4.44	1	0	70.6	40
27	SAU	2006	21.3538	96.0919	11720	0.895388	1.02477	7.64932	9.60566	20.9941	17.0496	4.46	1	0	70.4	50
27	SAU	2007	21.7322	94.1805	11796	0.999285	1.0312	7.89877	9.66499	20.9993	17.0889	4.01	1	0	70.4	40
27	SAU	2008	22.078	92.6268	8839	1.06312	1.03717	8.15143	9.84929	21.0044	17.1274	3.73	1	0	76.8	40
27	SAU	2009	22.103	95.2518	9023	1.05109	1.03934	8.2512	9.6201	21.0094	17.1648	3.55	1	0	81.8	50
27	SAU	2010	22.1867	102.292	3648	1.43643	1.04637	8.42299	9.79584	21.0142	17.1969	4.2	1	0	82.5	50
27	SAU	2011	22.592	95.1895	12256	1.47325	1.05115	8.63309	10.0187	21.0197	17.2217	4.34	1	0	82.2	50
27	SAU	2012	22.8295	95.0558	15367	1.81572	1.05579	8.7484	10.0887	21.0265	17.2437	3.86	1	0	82.3	50
27	SAU	2013	22.7954	94.6996	47882	1.05881	1.05989	8.85657	10.0835	21.0331	17.2649	3.86	1	0	77.3	50
27	SAU	2014	22.9015	95.8209	18430	0.959374	1.06377	8.94064	10.0801	21.0394	17.2852	3.77	1	0	74	50
27	SAU	2015	22.9324	101.129	40479	0.950606	1.06698	8.98925	9.92536	21.0452	17.3044	4.74	1	0	76.4	50
27	SAU	2016	22.7079	105.061	2390	0.9461	1.06767	8.99893	9.9	21.051	17.3246	4.05127	1	0	77.8	50
27	SAU	2017	22.7338	105.653	-34518	1.13918	1.07549	9.08444	9.94801	21.057	17.3475	3.78	1	0	78.2	50
27	SAU	2018	22.7614	102.771	38307	1.03575	1.08124	9.20084	10.0931	21.0617	17.3714	3.95765	1	0	78.2	50
27	SAU	2019	23.0303	98.4176	65437	0.999726	1.08437	9.22462	10.0607	21.0653	17.3942	3.94291	1	0	76	50
27	SAU	2020	23.259	96.6536	39026	1.03099	1.09793	9.2504	9.9232	21.0676	17.3989	4.2	1	0	75.4	50
27	SAU	2021	23.2805	94.9618	51429	0.923664	1.10862	9.44284	10.0989	21.0685	17.3977	3.98137	1	0	75.8	50
27	SAU	2022	23.5834	96.2	-16148	1.17572	1.10816	9.45095	10.3238	21.0684	17.4103	3.97263	1	0	74.8	50
28	PAK	2005	21.4027	121.081	434	0.225925	1.03086	7.46932	6.72473	20.9885	18.9767	14.66	1	0	60.2	40
28	PAK	2006	21.5375	121.135	-6207	0.536905	1.03005	7.64932	6.81238	20.9941	18.9977	14.57	1	0	59	50
28	PAK	2007	21.856	122.899	91063	0.422244	1.03162	7.89877	6.91986	20.9993	19.0191	13.26	1	1	63.6	40
28	PAK	2008	21.9542	128.991	26537	0.326809	1.03079	8.15143	6.99165	21.0044	19.0409	11.81	1	1	65.2	30
28	PAK	2009	21.8039	121.146	7675	0.313818	1.03717	8.2512	6.893	21.0094	19.0632	12.12	1	1	65.6	40
28	PAK	2010	22.0346	115.207	33135	0.307178	1.03149	8.42299	6.91929	21.0142	19.0857	13.01	1	1	67	40
28	PAK	2011	22.2548	115.556	33328	0.458609	1.03463	8.63309	7.05708	21.0197	19.1068	11.85	1	1	67	40
28	PAK	2012	22.3992	111.288	8893	0.413623	1.03758	8.7484	7.12036	21.0265	19.1248	11.92	1	1	66	40
28	PAK	2013	22.506	109.206	16357	0.424826	1.04574	8.85657	7.1386	21.0331	19.1402	12.62	1	1	66	40
28	PAK	2014	22.6686	110.861	101426	0.420701	1.0433	8.94064	7.17257	21.0394	19.1543	11.12	1	1	64.8	40
28	PAK	2015	22.8415	110.582	32074	0.483668	1.04262	8.98925	7.2597	21.0452	19.1672	11.49	1	1	65.6	40
28	PAK	2016	22.9873	111.458	63294	0.494101	1.04822	8.99893	7.29222	21.051	19.1793	11.74	1	1	65	40
28	PAK	2017	23.0828	114.698	67819	0.853226	1.04859	9.08444	7.35733	21.057	19.1925	11.8	1	1	67.2	40
28	PAK	2018	23.0237	115.11	-19873	0.783069	1.05252	9.20084	7.39064	21.0617	19.2079	12.02	1	1	65.9	40
28	PAK	2019	22.9154	113.387	56216	0.803543	1.05732	9.22462	7.27043	21.0653	19.224	11.24	1	1	64.8	40
28	PAK	2020	22.9571	111.857	94766	1.09319	1.06873	9.2504	7.18714	21.0676	19.2413	10.99	1	1	64.8	40
28	PAK	2021	23.3864	104.383	72739	1.11985	1.07764	9.44284	7.31728	21.0685	19.2597	11.65	1	1	64.6	40
28	PAK	2022	23.1708	111.781	56337	0.861108	1.07807	9.45095	7.37078	21.0684	19.2786	10.7537	1	1	65.8	40
29	ZAF	2005	21.2202	127.538	4747	0.695601	1.03359	7.46932	8.68155	20.9885	17.7077	6.79	1	0	77.8	50
29	ZAF	2006	21.6153	121.151	4074	0.616568	1.03617	7.64932	8.72251	20.9941	17.7173	6.61	1	0	77.8	50
29	ZAF	2007	22.0012	114.441	45441	0.766164	1.03786	7.89877	8.80418	20.9993	17.7275	5.99	1	0	73.8	60
29	ZAF	2008	22.2236	115.978	480786	0.71865	1.03908	8.15143	8.74064	21.0044	17.7388	5.06	1	0	74.2	60
29	ZAF	2009	21.9862	117.005	4159	0.741714	1.04014	8.2512	8.77093	21.0094	17.7507	5.49	1	0	74.8	60
29	ZAF	2010	22.4011	112.717	41117	0.747449	1.0452	8.42299	8.99461	21.0142	17.7626	5.7	1	0	76	60
29	ZAF	2011	22.5859	111.357	-1417	0.69008	1.04982	8.63309	9.07533	21.0197	17.7752	5.63	1	0	77.2	60
29	ZAF	2012	22.6599	113.105	-81491	0.779871	1.05313	8.7484	9.0087	21.0265	17.7885	5.5	1	0	76.3	60
29	ZAF	2013	22.8179	107.055	-8919	0.763496	1.05677	8.85657	8.91479	21.0331	17.8022	5.36	1	0	76.3	60
29	ZAF	2014	22.7849	108.089	4209	0.789577	1.05749	8.94064	8.84867	21.0394	17.8179	5.28	1	0	76.1	60
29	ZAF	2015	22.8362	105.314	23317	0.70377	1.05854	8.98925	8.7331	21.0452	17.8387	5.37	1	0	76.6	60
29	ZAF	2016	22.6183	107.426	84322	0.58982	1.05742	8.99893	8.65435	21.051	17.8484	5.25	1	0	77	60
29	ZAF	2017	22.7627	112.198	31736	0.48636	1.05842	9.08444	8.815	21.057	17.8522	5.28	1	0	77.3	50
29	ZAF	2018	22.8668	112.97	64206	0.568337	1.05981	9.20084	8.86329	21.0617	17.8645	5.32	1	0	71.6	50
29	ZAF	2019	22.8685	112.561	33891	0.461382	1.06228	9.22462	8.81024	21.0653	17.8775	5.29	1	0	76	50
29	ZAF	2020	22.7768	106.431	40043	0.538208	1.06706	9.2504	8.65749	21.0676	17.8897	5.03	1	0	75.8	50
29	ZAF	2021	23.1067	97.3551	36359	0.624395	1.07194	9.44284	8.86413	21.0685	17.8997	5.06	1	0	72.6	50
29	ZAF	2022	23.2787	96.4233	68309	0.684882	1.07074	9.45095	8.81974	21.0684	17.9081	4.85213	1	0	72.2	50
30	IRN	2005	21.3559	132.405	1160	1.05142	1.02532	7.46932	8.07919	20.9885	18.0666	20.5	0	0	55.6	10
30	IRN	2006	21.6568	121.375	6578	0.75351	1.02763	7.64932	8.22582	20.9941	18.0821	19.2	0	0	55.4	10
30	IRN	2007	22.0579	117.042	1142	0.636628	1.03196	7.89877	8.48426	20.9993	18.0966	18.47	0	0	55.4	10
30	IRN	2008	22.3515	112.71	-3453	0.675981	1.03832	8.15143	8.63478	21.0044	18.1103	15.72	0	0	57.4	10
30	IRN	2009	22.3472	108.378	12483	0.615718	1.03634	8.2512	8.63098	21.0094	18.1239	15.8	0	0	57.4	10
30	IRN	2010	22.6345	104.045	51100	0.949334	1.04025	8.42299	8.77316	21.0142	18.138	16.1	0	0	50.2	10
30	IRN	2011	22.9662	101.985	61556	1.13389	1.09167	8.63309	9.01208	21.0197	18.1507	16.28	0	0	44.8	10
30	IRN	2012	22.7003	100.38	70214	1.00194	1.05567	8.7484	9.0275	21.0265	18.1635	16.2	0	0	45.7	10
30	IRN	2013	22.7403	98.7757	74527	1.03782	1.05809	8.85657	8.74523	21.0331	18.1781	16.2	0	0	45.7	10
30	IRN	2014	23.2227	85.1762	59286	1.96867	1.06386	8.94064	8.65827	21.0394	18.1971	16.1	0	0	41.4	10
30	IRN	2015	23.0416	89.8371	-54966	1.84876	1.0607	8.98925	8.51538	21.0452	18.2197	16	0	0	41.4	10
30	IRN	2016	23.0429	90.4113	39037	1.18733	1.06116	8.99893	8.612	21.051	18.238	16.1	0	0	54.6	10
30	IRN	2017	23.1994	96.6411	-36829	0.936553	1.0741	9.08444	8.65845	21.057	18.2523	16	0	0	54.5	10
30	IRN	2018	22.9515	97.1675	-56733	0.798499	1.06771	9.20084	8.25602	21.0617	18.2654	16	0	0	54.5	10
30	IRN	2019	22.6144	107.905	-5917	0.817399	1.07794	9.22462	8.09461	21.0653	18.2764	16.13	0	0	54.6	10
30	IRN	2020	22.5113	106.792	33639	1.30999	1.07958	9.2504	7.91805	21.0676	18.2847	12.83	0	0	54.6	10
30	IRN	2021	22.4579	105.792	24212	1.46766	1.08172	9.44284	8.31488	21.0685	18.292	12.8	0	0	54.2	10
30	IRN	2022	22.6612	104.8	1968	1.31898	1.0866	9.45095	8.44882	21.0684	18.2991	12.5	0	0	59.2	10
31	CHI	2005	20.5064	89.1938	180	2.16039	1.03737	7.46932	8.9307	20.9885	16.599	4.45	1	0	78.2	70
31	CHI	2006	20.8949	83.0633	658	2.09609	1.04155	7.64932	9.15041	20.9941	16.6088	2.44	1	1	77.6	70
31	CHI	2007	21.3522	71.4326	383	2.43936	1.04594	7.89877	9.25501	20.9993	16.6186	2.92	1	1	82.4	70
31	CHI	2008	21.701	80.0567	93	2.49918	1.04727	8.15143	9.28703	21.0044	16.6286	2.09	1	1	82.2	70
31	CHI	2009	21.5242	75.5148	778	2.41316	1.0492	8.2512	9.23059	21.0094	16.6389	1.85	1	1	85.8	70
31	CHI	2010	21.9434	68.1864	3371	2.45047	1.05137	8.42299	9.45443	21.0142	16.649	2.02	1	1	88	70
31	CHI	2011	22.2737	69.6047	1399	2.33108	1.05514	8.63309	9.59136	21.0197	16.6589	1.98	1	1	88	70
31	CHI	2012	22.413	72.8763	2622	2.61908	1.05873	8.7484	9.64198	21.0265	16.6686	1.74	1	1	82	70
31	CHI	2013	22.4748	75.6422	1179	2.63035	1.06016	8.85657	9.67043	21.0331	16.6783	5.85	1	1	82	70
31	CHI	2014	22.4072	75.5693	1629	2.5939	1.06357	8.94064	9.59391	21.0394	16.6883	2.94472	1	1	82	70
31	CHI	2015	22.4814	77.924	685	2.60019	1.06819	8.98925	9.51542	21.0452	16.6986	0.64	1	1	82	70
31	CHI	2016	22.3988	77.4943	21696	2.5232	1.07323	8.99893	9.53157	21.051	16.7105	5.85	1	1	86.4	70
31	CHI	2017	22.4942	75.2819	9963	2.22233	1.07252	9.08444	9.61807	21.057	16.7262	0.46	1	1	86.4	70
31	CHI	2018	22.616	74.7154	16806	1.98703	1.07545	9.20084	9.66903	21.0617	16.7441	0.47	1	1	88.7	70
31	CHI	2019	22.6125	77.4002	60572	2.07199	1.07727	9.22462	9.59101	21.0653	16.762	0.47	1	1	88.8	70
31	CHI	2020	22.805	71.4819	2226	2.17011	1.08919	9.2504	9.48598	21.0676	16.7756	0.46	1	1	89	70
31	CHI	2021	23.313	67.8073	8988	1.74093	1.09264	9.44284	9.69527	21.0685	16.7856	0.46	1	1	83	70
31	CHI	2022	23.1573	62.7583	26482	1.78143	1.08754	9.45095	9.63923	21.0684	16.7912	0.767514	1	1	78	70
32	EGY	2005	20.6737	164.693	1331	0.230364	1.02422	7.46932	7.03272	20.9885	18.1859	10.67	1	0	57.6	30
32	EGY	2006	21.1531	166.84	885	0.310717	1.02702	7.64932	7.19469	20.9941	18.2054	11.56	1	0	57.6	30
32	EGY	2007	21.5078	160.698	2498	0.637258	1.02989	7.89877	7.36927	20.9993	18.2249	9.83	1	0	57.2	30
32	EGY	2008	21.8662	145.314	1457	0.63438	1.03465	8.15143	7.57142	21.0044	18.2445	9.35	1	0	66	40
32	EGY	2009	21.695	121.136	13386	0.674133	1.034	8.2512	7.70175	21.0094	18.264	8.66	1	0	63.4	50
32	EGY	2010	21.817	141.848	5165	0.69904	1.03599	8.42299	7.82795	21.0142	18.2843	10.9	1	0	74	50
32	EGY	2011	21.9551	139.926	6645	1.00674	1.03948	8.63309	7.88066	21.0197	18.3064	9.97	1	0	74	50
32	EGY	2012	21.9797	136.464	11941	0.847878	1.04158	8.7484	8.02589	21.0265	18.329	9.99	1	0	74	40
32	EGY	2013	22.0062	159.474	2322	0.707493	1.04416	8.85657	8.03557	21.0331	18.3522	9.55	1	0	73.8	40
32	EGY	2014	22.2948	158.961	16287	0.585559	1.05129	8.94064	8.06992	21.0394	18.3756	8.94	1	0	71.4	40
32	EGY	2015	22.4366	163.156	8081	0.482598	1.05356	8.98925	8.12278	21.0452	18.3977	8.43	1	0	70	40
32	EGY	2016	22.4148	168.946	11983	0.463746	1.05675	8.99893	8.11121	21.051	18.4185	7.64	1	0	70.6	40
32	EGY	2017	22.3114	159.508	9276	0.722806	1.05457	9.08444	7.79974	21.057	18.4384	6.71	1	0	70.2	40
32	EGY	2018	22.594	146.324	22197	0.880797	1.05562	9.20084	7.83645	21.0617	18.4574	6.59	1	0	70.9	50
32	EGY	2019	22.6133	157.027	1096	0.958593	1.06294	9.22462	8.0121	21.0653	18.4753	6.07	1	0	71.8	50
32	EGY	2020	22.7554	148.126	2743	1.06692	1.07391	9.2504	8.18076	21.0676	18.4927	6.43381	1	0	70.2	50
32	EGY	2021	23.104	132.774	19571	1.11076	1.07463	9.44284	8.26532	21.0685	18.5093	6.1142	1	0	67	50
32	EGY	2022	22.9542	139.606	22979	1.66845	1.07487	9.45095	8.3653	21.0684	18.525	5.7946	1	0	60.2	50
33	NGA	2005	21.1605	189.2	5330	0.463487	1.01776	7.46932	7.13122	20.9885	18.7607	7.52	1	0	50.5	30
33	NGA	2006	21.4062	177.025	6779	0.574148	1.01942	7.64932	7.40984	20.9941	18.7876	7.6	1	0	51.2	30
33	NGA	2007	21.6584	113.556	39035	0.447662	1.02166	7.89877	7.53712	20.9993	18.8147	8.2	1	0	61.6	50
33	NGA	2008	22.2214	99.2142	16256	0.473557	1.02193	8.15143	7.70877	21.0044	18.8419	9.79	1	0	63.4	40
33	NGA	2009	21.9975	105.365	17186	0.629275	1.02394	8.2512	7.54109	21.0094	18.8692	9.85	1	0	61.8	40
33	NGA	2010	22.1659	115.575	18489	0.384008	1.02507	8.42299	7.73198	21.0142	18.8966	10.87	1	0	67.2	40
33	NGA	2011	22.4438	112.414	19742	0.377115	1.02656	8.63309	7.826	21.0197	18.9243	10.11	1	0	65	40
33	NGA	2012	22.3623	117.064	33305	0.488934	1.02845	8.7484	7.91133	21.0265	18.9518	10.12	1	0	63.9	40
33	NGA	2013	22.5917	157.984	20913	0.664226	1.03181	8.85657	7.99859	21.0331	18.9787	10.13	1	0	63.9	40
33	NGA	2014	22.749	162.254	19977	0.665124	1.03257	8.94064	8.0712	21.0394	19.005	11.01	1	0	63.8	40
33	NGA	2015	22.5386	157.668	5058	0.552837	1.03924	8.98925	7.89341	21.0452	19.0304	8.08	1	0	63.8	40
33	NGA	2016	22.191	168.939	10850	0.658238	1.03246	8.99893	7.67079	21.051	19.0555	8.7	1	0	64.8	40
33	NGA	2017	22.3986	152.737	13795	0.814121	1.03561	9.08444	7.57141	21.057	19.0808	10.2117	1	0	62.3	40
33	NGA	2018	22.5397	150.432	19470	0.756596	1.03593	9.20084	7.66192	21.0617	19.1057	10.3471	1	0	65.5	40
33	NGA	2019	22.7006	166.069	12327	0.600945	1.03649	9.22462	7.75535	21.0653	19.1302	10.4824	1	0	62.4	40
33	NGA	2020	22.6591	151.164	30894	0.927388	1.04125	9.2504	7.63753	21.0676	19.1546	12.48	1	0	62.4	40
33	NGA	2021	22.9693	142.514	20167	1.20161	1.04131	9.44284	7.63326	21.0685	19.1787	12.34	1	0	68.4	40
33	NGA	2022	23.0236	159.344	11964	1.02308	1.04112	9.45095	7.67908	21.0684	19.2025	11.659	1	0	68.6	40
34	BGD	2005	20.6278	156.405	18	0.658824	1.01743	7.46932	6.20012	20.9885	18.7637	30	1	0	46.2	30
34	BGD	2006	20.8729	105.015	531	0.454879	1.02128	7.64932	6.22166	20.9941	18.7758	30.1	1	0	48.2	30
34	BGD	2007	21.0586	133.714	364	2.58712	1.0223	7.89877	6.31416	20.9993	18.7863	10.64	1	0	0	20
34	BGD	2008	21.4115	164.018	450	2.58617	1.02377	8.15143	6.44589	21.0044	18.7951	8.7	1	0	0	20
34	BGD	2009	21.3502	165.388	1075	0.735585	1.02979	8.2512	6.54897	21.0094	18.8039	13.16	1	0	40.2	20
34	BGD	2010	21.8191	145.857	724	0.357332	1.03219	8.42299	6.65526	21.0142	18.8154	12.31	1	0	58	20
34	BGD	2011	21.8291	135.425	1032	0.443132	1.03989	8.63309	6.75272	21.0197	18.8276	12.24	1	0	58	20
34	BGD	2012	21.8295	134.56	3303	0.611798	1.03729	8.7484	6.7763	21.0265	18.84	14.22	1	0	54	20
34	BGD	2013	22.0049	131.62	4137	0.624647	1.03567	8.85657	6.88118	21.0331	18.8527	13.84	1	0	54	20
34	BGD	2014	22.2227	126.872	2502	0.512779	1.03967	8.94064	7.01078	21.0394	18.8651	13.5	1	0	59	30
34	BGD	2015	22.3589	122.125	3119	0.337753	1.04238	8.98925	7.11964	21.0452	18.877	13.27	1	0	59	30
34	BGD	2016	22.4016	128.502	4080	0.210312	1.04823	8.99893	7.41455	21.051	18.8893	12.37	1	0	63.6	30
34	BGD	2017	22.4603	126.873	9903	0.571172	1.04563	9.08444	7.50418	21.057	18.9018	12.1	1	0	63.6	30
34	BGD	2018	22.5761	125.245	54365	0.620836	1.04467	9.20084	7.58244	21.0617	18.9134	11.8	1	0	61.2	30
34	BGD	2019	22.579	123.616	37549	0.519088	1.04336	9.22462	7.66015	21.0653	18.9246	11.12	1	0	63.6	30
34	BGD	2020	22.4609	121.988	45060	0.807207	1.04434	9.2504	7.71124	21.0676	18.936	13.36	1	0	63.6	30
34	BGD	2021	22.9761	120.359	24071	0.897023	1.04841	9.44284	7.80707	21.0685	18.9475	13.34	1	0	63.4	30
34	BGD	2022	23.0124	118.731	32170	1.1305	1.05064	9.45095	7.89667	21.0684	18.9583	13.2	1	0	63.8	40
35	ARG	2005	20.6999	128.22	35	0.675115	1.03864	7.46932	8.53437	20.9885	17.4809	5.74	1	0	65.4	30
35	ARG	2006	21.1424	126.752	622	0.438328	1.04524	7.64932	8.68118	20.9941	17.4912	6.09	1	0	67.4	30
35	ARG	2007	21.7106	115.334	13669	0.451097	1.05397	7.89877	8.88331	20.9993	17.5013	6.58	1	0	61.4	40
35	ARG	2008	22.0559	118.668	1082	0.504972	1.06108	8.15143	9.10248	21.0044	17.5112	6.24	1	0	69.6	40
35	ARG	2009	21.6272	123.114	-2282	0.416877	1.0654	8.2512	9.00998	21.0094	17.5214	6.65	1	0	70	40
35	ARG	2010	22.203	134.192	2723	0.287477	1.06939	8.42299	9.24821	21.0142	17.5239	6.81	1	0	69.5	30
35	ARG	2011	22.5038	132.908	18515	0.277472	1.07536	8.63309	9.461	21.0197	17.5354	6.8	1	0	69.5	30
35	ARG	2012	22.4574	132.119	74325	0.429266	1.07778	8.7484	9.47904	21.0265	17.5468	7.21	1	0	67.6	30
35	ARG	2013	22.5917	132.984	22141	0.486248	1.08258	8.85657	9.47886	21.0331	17.558	7.67	1	0	67.6	30
35	ARG	2014	22.4863	138.926	26992	0.547105	1.08099	8.94064	9.42018	21.0394	17.569	8.08	1	0	68.9	30
35	ARG	2015	22.5564	136.46	20832	0.682543	1.08458	8.98925	9.53163	21.0452	17.5798	8.61	1	0	68.8	30
35	ARG	2016	22.3603	141.028	18152	0.995982	1.08738	8.99893	9.45644	21.051	17.5903	8.58	1	0	67.4	30
35	ARG	2017	22.6236	137.226	21479	1.13667	1.09194	9.08444	9.58967	21.057	17.6007	9.13	1	0	66.7	50
35	ARG	2018	22.5486	131.797	14113	1.20529	1.0902	9.20084	9.37544	21.0617	17.6109	8.61	1	0	70.3	60
35	ARG	2019	22.3612	123.067	35355	1.02103	1.09077	9.22462	9.2067	21.0653	17.6208	8.39	1	0	70	60
35	ARG	2020	22.4004	122.704	40124	1.33455	1.10283	9.2504	9.04792	21.0676	17.6305	8.07	1	0	69.2	60
35	ARG	2021	22.842	127.133	2615851	1.72408	1.10871	9.44284	9.2734	21.0685	17.64	7.72	1	0	62.6	60
35	ARG	2022	23.0084	124.719	1634515	1.5572	1.10543	9.45095	9.52154	21.0684	17.6492	9.06051	1	0	60.6	60
36	HUN	2005	21.492	118.081	65	1.99457	1.11472	7.46932	9.32576	20.9885	16.1268	2.39	1	0	81.2	60
36	HUN	2006	21.7968	105.955	37	2.16351	1.12566	7.64932	9.34919	20.9941	16.1252	2.44	1	0	82.4	70
36	HUN	2007	22.2485	102.031	863	2.28626	1.13206	7.89877	9.54258	20.9993	16.1237	2.36	1	0	86.6	60
36	HUN	2008	22.445	102.731	215	2.68753	1.1403	8.15143	9.66601	21.0044	16.1219	1.84	1	0	86	70
36	HUN	2009	22.3172	79.7175	821	2.63574	1.15193	8.2512	9.47863	21.0094	16.1204	1.86	1	0	85.8	70
36	HUN	2010	22.523	80.2	37010	2.47767	1.15447	8.42299	9.4893	21.0142	16.1181	2.48	1	0	87.5	70
36	HUN	2011	22.5607	85.3	1161	2.28524	1.14964	8.63309	9.56342	21.0197	16.1153	1.73	1	0	87.6	70
36	HUN	2012	22.3865	83.4	4140	2.35907	1.14116	8.7484	9.47154	21.0265	16.1101	1.67	1	0	87.1	70
36	HUN	2013	22.3715	88.9	2567	2.23824	1.13884	8.85657	9.52625	21.0331	16.1073	1.62	1	0	86.8	70
36	HUN	2014	22.3691	76.8	3402	2.19371	1.13275	8.94064	9.56761	21.0394	16.1047	2.27	1	0	87.8	70
36	HUN	2015	22.2573	78.2	2320	2.08521	1.13136	8.98925	9.4507	21.0452	16.1023	2.26	1	0	88	70
36	HUN	2016	22.3139	75.4	5746	2.04065	1.13357	8.99893	9.48073	21.051	16.0993	2.12	1	0	88	70
36	HUN	2017	22.3447	74.3	6559	2.26043	1.13823	9.08444	9.59023	21.057	16.0967	2.08	1	0	87	70
36	HUN	2018	22.3971	73.8	9495	2.19136	1.14787	9.20084	9.70657	21.0617	16.0954	1.98	1	0	86.9	70
36	HUN	2019	22.4418	72.6	12315	1.9015	1.15491	9.22462	9.72831	21.0653	16.0949	2.01	1	0	86	70
36	HUN	2020	22.5499	72.4	-415	2.02516	1.16395	9.2504	9.68816	21.0676	16.0928	1.8	1	0	86.4	70
36	HUN	2021	22.8762	71.6	656	2.08671	1.16399	9.44284	9.83911	21.0685	16.0887	1.43	1	0	84	70
36	HUN	2022	22.8954	71.2	137	2.11869	1.16112	9.45095	9.81957	21.0684	16.0817	1.75309	1	0	79.2	70
37	COL	2005	20.1875	160.789	96	0.682277	1.02755	7.46932	8.14571	20.9885	17.5584	9.59	1	0	63.4	60
37	COL	2006	20.6749	150.417	-336	0.799679	1.02984	7.64932	8.23817	20.9941	17.5714	8.88	1	0	65.8	70
37	COL	2007	21.1008	137.872	22	0.674875	1.03501	7.89877	8.46844	20.9993	17.5838	8.89	1	0	71.4	60
37	COL	2008	21.3275	153.358	676	0.801542	1.03958	8.15143	8.61879	21.0044	17.5955	8.75	1	0	70.8	60
37	COL	2009	21.1251	150.136	574	0.824715	1.04382	8.2512	8.56521	21.0094	17.6068	8.32	1	0	72.4	60
37	COL	2010	21.5817	145.079	694	1.12459	1.04539	8.42299	8.76292	21.0142	17.6181	9.12	1	0	72.5	60
37	COL	2011	21.9302	146.299	3325	1.26672	1.04878	8.63309	8.90828	21.0197	17.629	5.55	1	0	73.2	60
37	COL	2012	22.0277	145.159	8351	1.46348	1.05367	8.7484	8.99922	21.0265	17.6394	4.58	1	0	72.2	60
37	COL	2013	22.1446	146.193	1793	1.65025	1.05708	8.85657	9.01962	21.0331	17.6493	4.58	1	0	72.2	70
37	COL	2014	22.2872	152.641	18310	1.62847	1.05909	8.94064	9.00791	21.0394	17.6588	4.32	1	0	78.8	70
37	COL	2015	22.2333	149.627	370	1.72121	1.06121	8.98925	8.73692	21.0452	17.6682	5.95	1	0	81.2	70
37	COL	2016	22.0995	163.532	-284	1.60573	1.06277	8.99893	8.68883	21.051	17.6789	6.35	1	0	81	70
37	COL	2017	22.1846	156.231	1372	1.8653	1.06389	9.08444	8.77183	21.057	17.694	4.47	1	0	81.6	70
37	COL	2018	22.3343	146.904	-8101	1.8051	1.06366	9.20084	8.82203	21.0617	17.713	3.3	1	0	81.6	70
37	COL	2019	22.4152	142.907	1919	1.60081	1.06583	9.22462	8.76974	21.0653	17.7313	2.95	1	0	76	70
37	COL	2020	22.4853	141.667	85	1.64663	1.07331	9.2504	8.57627	21.0676	17.746	2.44	1	0	81.2	70
37	COL	2021	22.9014	138.671	-14264	1.67997	1.0741	9.44284	8.72951	21.0685	17.7574	2.65	1	0	77	70
37	COL	2022	23.0014	131.502	7862	1.6377	1.07581	9.45095	8.79848	21.0684	17.7643	2.5	1	0	76.4	70
38	ISL	2005	20.6225	121.234	600	2.39846	1.15804	7.46932	9.96288	20.9885	15.7514	0.97	1	0	80	50
38	ISL	2006	20.9108	119.791	100	2.12184	1.16511	7.64932	10.021	20.9941	15.7691	2.24	1	0	81	50
38	ISL	2007	21.3308	123.808	222	2.17161	1.16351	7.89877	10.1517	20.9993	15.7868	1.07	1	0	85.2	50
38	ISL	2008	21.4757	113.862	-100	2.35349	1.19023	8.15143	10.3147	21.0044	15.8046	1.21	1	0	86.6	60
38	ISL	2009	21.2814	117.501	524	2.46397	1.21625	8.2512	10.2512	21.0094	15.8285	3.44	1	0	86	70
38	ISL	2010	21.5775	105.523	1050	2.63006	1.19548	8.42299	10.3503	21.0142	15.8468	2.959	1	0	87.8	70
38	ISL	2011	21.8031	99.9357	201	2.14951	1.19254	8.63309	10.4445	21.0197	15.8652	2.35	1	0	87.8	70
38	ISL	2012	21.8124	107.861	1158	2.0969	1.20351	8.7484	10.409	21.0265	15.8837	0.96	1	0	83.6	70
38	ISL	2013	21.9068	107.651	189	2.10231	1.20216	8.85657	10.5171	21.0331	15.9024	0.77	1	0	83	70
38	ISL	2014	21.9468	108.536	5258	2.2223	1.20933	8.94064	10.5522	21.0394	15.9216	0.86	1	0	82.9	70
38	ISL	2015	21.9893	105.491	22974	2.21448	1.22014	8.98925	10.497	21.0452	15.9414	2.31	1	0	88.6	70
38	ISL	2016	21.9927	105.418	184130	2.29498	1.21797	8.99893	10.5372	21.051	15.961	2.25	1	0	88.2	70
38	ISL	2017	22.1215	106.859	14737	1.94038	1.21861	9.08444	10.6241	21.057	15.9804	0.98	1	0	88	70
38	ISL	2018	22.2165	103.727	41057	1.97763	1.22542	9.20084	10.6551	21.0617	15.9996	1.59304	1	0	85.5	70
38	ISL	2019	22.2078	106.542	19168	1.9715	1.22785	9.22462	10.7022	21.0653	16.0187	1.5748	1	0	84.4	70
38	ISL	2020	22.4199	105.199	26710	2.06604	1.24852	9.2504	10.711	21.0676	16.0364	1.55657	1	0	86.2	70
38	ISL	2021	22.778	104.378	-47014	2.08764	1.2467	9.44284	10.8615	21.0685	16.0532	1.95	1	0	84.2	70
38	ISL	2022	22.8706	103.6	27986	2.27123	1.23719	9.45095	10.9138	21.0684	16.0728	1.61696	1	0	78.8	70
39	PER	2005	19.6948	129.674	55	0.977258	1.02369	7.46932	7.90184	20.9885	17.153	7.59	1	0	65.8	60
39	PER	2006	20.0893	129.839	540	0.840859	1.02556	7.64932	8.04665	20.9941	17.1612	6.54	1	0	67.2	70
39	PER	2007	20.7051	129.523	671	0.826023	1.0276	7.89877	8.18098	20.9993	17.1689	6.37	1	0	72.6	60
39	PER	2008	21.1823	123.556	2455	0.885284	1.03141	8.15143	8.33923	21.0044	17.1761	2.42	1	0	73.4	60
39	PER	2009	20.9856	122.341	5849	0.876062	1.03176	8.2512	8.33446	21.0094	17.1831	2.68	1	0	79.4	60
39	PER	2010	21.4244	113.74	13903	1.14235	1.03702	8.42299	8.52659	21.0142	17.1907	2.95	1	1	85	60
39	PER	2011	21.6998	111.953	21425	1.0844	1.03905	8.63309	8.67023	21.0197	17.1991	1.85	1	1	86	60
39	PER	2012	21.824	115.628	-4937	1.20425	1.03967	8.7484	8.77582	21.0265	17.2083	1.88	1	1	85	60
39	PER	2013	21.9427	113.802	11460	1.16523	1.03961	8.85657	8.80944	21.0331	17.218	1.93	1	1	85	60
39	PER	2014	21.9228	116.732	4507	1.06714	1.04119	8.94064	8.79707	21.0394	17.2284	1.81	1	1	87	60
39	PER	2015	21.9331	115.614	-17776	1.08147	1.04278	8.98925	8.72909	21.0452	17.2402	2.17	1	1	87	60
39	PER	2016	21.9045	117.731	6737	1.08305	1.04374	8.99893	8.72646	21.051	17.2538	1.9	1	1	87	60
39	PER	2017	22.0649	110.774	9826	1.46514	1.04583	9.08444	8.80632	21.057	17.2688	1.01	1	1	87.1	60
39	PER	2018	22.1835	110.098	8481	1.40195	1.04799	9.20084	8.84103	21.0617	17.2876	0.9	1	1	87.1	60
39	PER	2019	22.2057	111.013	35200	1.4366	1.04801	9.22462	8.84734	21.0653	17.3067	0.91	1	1	86.4	60
39	PER	2020	22.2979	108.053	32170	1.65502	1.05324	9.2504	8.71006	21.0676	17.3212	0.83	1	1	88.4	60
39	PER	2021	22.7086	100.917	45446	1.64278	1.05585	9.44284	8.80018	21.0685	17.3335	0.81	1	1	86.4	60
39	PER	2022	22.7145	103.227	20782	1.39869	1.05593	9.45095	8.87148	21.0684	17.3433	0.78	1	1	81.4	60
40	KAZ	2005	20.6814	76.4264	9493	0.462236	1.04257	7.46932	8.23517	20.9885	16.5333	4.1	0	0	69.2	70
40	KAZ	2006	21.024	77.2869	4600	0.695625	1.04439	7.64932	8.57387	20.9941	16.5439	3.9	0	0	69.2	70
40	KAZ	2007	21.6127	74.2143	27992	0.574426	1.04751	7.89877	8.82047	20.9993	16.5553	3.2	0	0	69.2	60
40	KAZ	2008	21.5579	75.3248	49643	0.664335	1.0506	8.15143	9.04287	21.0044	16.5741	2.41	0	0	86.2	60
40	KAZ	2009	21.3626	80.1929	6681	0.616199	1.0553	8.2512	8.87699	21.0094	16.5939	3.2	0	0	86.2	60
40	KAZ	2010	21.7413	75.3898	3606	0.940299	1.06289	8.42299	9.11278	21.0142	16.608	4.81	0	0	85.9	50
40	KAZ	2011	21.9497	74.4724	58160	0.944019	1.06329	8.63309	9.36169	21.0197	16.6223	3.66	0	0	80.9	50
40	KAZ	2012	22.1858	73.8104	299599	1.01809	1.07628	8.7484	9.42438	21.0265	16.6364	4.16	0	0	79.6	50
40	KAZ	2013	22.2551	93.0875	81149	0.884148	1.08559	8.85657	9.53897	21.0331	16.6508	4.3	0	0	78.2	50
40	KAZ	2014	22.2047	94.6297	-4007	0.887223	1.08853	8.94064	9.45777	21.0394	16.6655	3.71	0	0	78.2	50
40	KAZ	2015	21.9312	101.478	-251027	0.917903	1.09176	8.98925	9.26016	21.0452	16.6802	4.87	1	0	79	50
40	KAZ	2016	21.7787	98.668	48770	0.854955	1.08238	8.99893	8.9509	21.051	16.6944	2.78	1	0	77.4	50
40	KAZ	2017	22.0649	93.668	207047	1.0474	1.07769	9.08444	9.13212	21.057	16.708	2.53	1	0	78.5	50
40	KAZ	2018	22.23	98.2331	11835	1.17045	1.07731	9.20084	9.19143	21.0617	16.7211	2.48	1	0	75.6	50
40	KAZ	2019	22.2962	95.0345	78649	1.14466	1.08266	9.22462	9.19142	21.0653	16.734	2.29	1	0	80	50
40	KAZ	2020	22.2801	94.4439	-11529	1.05025	1.08859	9.2504	9.1184	21.0676	16.747	2.04	1	0	80.2	50
40	KAZ	2021	22.4781	97.576	82224	1.00194	1.08846	9.44284	9.24704	21.0685	16.76	2.32	1	0	74.6	50
40	KAZ	2022	22.6991	96.1763	35598	0.873966	1.09944	9.45095	9.34941	21.0684	16.7922	2.47478	1	0	75.4	50
41	MMY	2005	19.8123	188.6	1154	0.73154	1.01444	7.46932	5.52613	20.9885	17.681	3.28	1	0	52	30
41	MMY	2006	20.0294	184.3	1264	0.41897	1.01567	7.64932	5.70904	20.9941	17.6885	3.26	1	0	58	30
41	MMY	2007	20.5792	180.2	9231	0.109341	1.01542	7.89877	6.03213	20.9993	17.696	3.18	1	0	63	20
41	MMY	2008	21.1823	179.6	23253	0.188986	1.01629	8.15143	6.4829	21.0044	17.7018	3.15	1	0	63	20
41	MMY	2009	20.9856	178.4	37670	0.14096	1.01624	8.2512	6.62399	21.0094	17.7077	2.9	1	0	68.6	20
41	MMY	2010	21.4244	176.629	87561	0.20037	1.01626	8.42299	6.91078	21.0142	17.7153	2.83	1	1	61.9	20
41	MMY	2011	21.6998	161.896	21782	0.199163	1.01854	8.63309	7.09382	21.0197	17.7234	2.22	1	1	65.6	20
41	MMY	2012	21.824	140.469	74896	0.304106	1.02267	8.7484	7.08469	21.0265	17.7319	5.61	1	1	65.6	20
41	MMY	2013	21.9427	131.085	47533	0.327356	1.01911	8.85657	7.08168	21.0331	17.7404	4.44	1	1	64	20
41	MMY	2014	21.9228	124.734	34313	0.420466	1.02584	8.94064	7.15574	21.0394	17.7488	4.2175	1	1	64.2	20
41	MMY	2015	22.3931	117.421	33172	0.397749	1.03114	8.98925	7.05561	21.0452	17.7568	1.88	1	1	64.4	20
41	MMY	2016	22.1615	113.309	28769	0.37576	1.03733	8.99893	7.10514	21.051	17.7647	3.62523	1	1	65	20
41	MMY	2017	22.2314	111.409	42818	0.367928	1.03222	9.08444	7.14147	21.057	17.7723	3.66932	1	1	65.1	20
41	MMY	2018	22.2661	111.327	-19724	0.560605	1.03354	9.20084	7.16117	21.0617	17.7795	3.71341	1	1	60.7	20
41	MMY	2019	22.3566	116.201	-4194	0.420323	1.03874	9.22462	7.25515	21.0653	17.7866	1.49	1	1	60.8	20
41	MMY	2020	22.2739	114.198	25080	0.731074	1.03814	9.2504	7.29954	21.0676	17.7938	1.2	1	1	60.8	20
41	MMY	2021	22.0343	114.646	1846	0.715115	1.03858	9.44284	7.11615	21.0685	17.8007	0.96	1	1	61.4	20
41	MMY	2022	22.1852	113.569	6198	0.577472	1.03611	9.45095	7.04683	21.0684	17.8078	1.1	1	1	61.4	20
42	IRQ	2005	19.4666	139.327	23	0.911988	1.01588	7.46932	7.46202	20.9885	17.1724	8.2	0	0	55	20
42	IRQ	2006	19.7129	112.515	35	1.20263	1.0174	7.64932	7.72026	20.9941	17.1795	8.1	0	0	56	20
42	IRQ	2007	19.9127	133.271	36	1.48302	1.02234	7.89877	8.03903	20.9993	17.171	7.8	0	0	60.6	20
42	IRQ	2008	20.4529	170.777	-166	1.178	1.02088	8.15143	8.41283	21.0044	17.1903	7.9	0	0	50.2	20
42	IRQ	2009	20.9206	311.709	179	1.4219	1.02123	8.2512	8.21241	21.0094	17.2263	6.5	0	0	63	20
42	IRQ	2010	21.4582	244.315	4814	1.26084	1.02211	8.42299	8.39625	21.0142	17.258	6.5	0	0	68.6	20
42	IRQ	2011	21.6131	243.93	12244	0.84846	1.02349	8.63309	8.65467	21.0197	17.293	6.4	0	0	78.8	20
42	IRQ	2012	21.8575	239.553	14840	0.694796	1.02597	8.7484	8.7699	21.0265	17.3379	6.3	0	0	78.9	20
42	IRQ	2013	22.0832	238.6	2002	0.567228	1.03319	8.85657	8.79678	21.0331	17.3845	6.2	0	0	78.9	20
42	IRQ	2014	22.2187	238.4	8286	0.736295	1.03248	8.94064	8.73488	21.0394	17.4196	6.1	0	0	71.8	20
42	IRQ	2015	22.0562	235.6	1231	0.50732	1.03467	8.98925	8.3932	21.0452	17.4467	6	0	0	72.2	20
42	IRQ	2016	21.9713	234.9	-5287	0.493578	1.0362	8.99893	8.36758	21.051	17.4713	5.9	0	0	74.2	20
42	IRQ	2017	22.072	226.8	-881	0.606147	1.04376	9.08444	8.46066	21.057	17.4949	5.8	0	0	74.2	20
42	IRQ	2018	22.094	225.4	773	0.408394	1.04269	9.20084	8.63078	21.0617	17.519	5.8	0	0	69.2	20
42	IRQ	2019	22.2528	224.3	88709	0.362573	1.04532	9.22462	8.6343	21.0653	17.5427	5.8	0	0	68.2	20
42	IRQ	2020	22.3716	224.1	41458	0.363826	1.05331	9.2504	8.35499	21.0676	17.5664	5.6	0	0	68.2	20
42	IRQ	2021	22.3158	223.9	17818	0.201701	1.05651	9.44284	8.47028	21.0685	17.589	5.2	0	0	49.8	20
42	IRQ	2022	22.5803	211.6	32476	0.262228	1.06077	9.45095	8.68899	21.0684	17.6109	5.1	0	0	51	20
43	SWE	2005	20.986	108.34	100	5.24203	1.15946	7.46932	10.6791	20.9885	16.016	2.39	1	0	80.2	90
43	SWE	2006	21.2523	106.863	530	5.64013	1.16279	7.64932	10.7492	20.9941	16.0216	2.44	1	0	82.4	70
43	SWE	2007	21.6025	106.772	6806	5.57023	1.15817	7.89877	10.8912	20.9993	16.0291	2.36	1	0	81.4	70
43	SWE	2008	21.6718	109.404	1066	5.72735	1.16946	8.15143	10.9358	21.0044	16.0368	1.84	1	0	86	80
43	SWE	2009	21.4759	106.678	810	5.38062	1.17126	8.2512	10.7568	21.0094	16.0454	1.86	1	0	85.8	80
43	SWE	2010	21.8359	102.807	136723	5.43057	1.17979	8.42299	10.8756	21.0142	16.0539	2.48	1	0	87.5	80
43	SWE	2011	21.9162	102.96	4901	5.06966	1.18362	8.63309	11.0146	21.0197	16.0614	1.73	1	0	87.6	80
43	SWE	2012	21.9026	106.257	28522	5.29026	1.18126	8.7484	10.9689	21.0265	16.0688	1.67	1	0	87.1	80
43	SWE	2013	21.8873	105.611	17082	5.0397	1.1926	8.85657	11.0207	21.0331	16.0773	1.62	1	0	86.8	80
43	SWE	2014	21.9485	105.313	13001	4.79059	1.19583	8.94064	11.0024	21.0394	16.0872	2.27	1	0	87.8	80
43	SWE	2015	21.8908	106.829	31719	4.72601	1.19766	8.98925	10.8502	21.0452	16.0978	2.26	1	0	88	80
43	SWE	2016	21.8069	106.912	12768	4.71356	1.19943	8.99893	10.8583	21.051	16.1104	2.12	1	0	88	80
43	SWE	2017	21.9169	102.351	129026	4.57582	1.20123	9.08444	10.8929	21.057	16.1238	2.08	1	0	87	80
43	SWE	2018	22.1217	99.0662	106395	4.44415	1.20233	9.20084	10.9076	21.0617	16.1355	1.98	1	0	86.9	80
43	SWE	2019	22.2065	97.9927	191571	3.96726	1.20881	9.22462	10.8578	21.0653	16.1456	2.01	1	0	86	80
43	SWE	2020	22.2078	96.0497	192999	3.63814	1.21394	9.2504	10.875	21.0676	16.1528	1.8	1	0	86.4	80
43	SWE	2021	22.576	99.2452	275	3.59921	1.21625	9.44284	11.0255	21.0685	16.1588	1.43	1	0	84	80
43	SWE	2022	22.6206	98.0307	144	4.07622	1.22006	9.45095	10.9407	21.0684	16.1656	1.75309	1	0	79.2	80
44	DEN	2005	21.1022	103.922	1079	5.99342	1.1268	7.46932	10.7955	20.9885	15.5055	2.39	1	0	81.2	90
44	DEN	2006	21.4077	100.811	-5891	5.7402	1.13848	7.64932	10.8595	20.9941	15.5088	2.44	1	0	82.4	90
44	DEN	2007	21.6461	98.3786	27	6.43963	1.14899	7.89877	10.9766	20.9993	15.5132	2.36	1	0	86.6	90
44	DEN	2008	21.8147	98.8048	133	6.37902	1.15701	8.15143	11.0717	21.0044	15.5191	1.84	1	0	86	90
44	DEN	2009	21.4742	108.304	264	6.41602	1.16247	8.2512	10.971	21.0094	15.5244	1.86	1	0	85.8	90
44	DEN	2010	21.6989	104.019	161	6.22148	1.16399	8.42299	10.9689	21.0142	15.5289	2.48	1	0	87.5	90
44	DEN	2011	21.989	101.203	589	5.83266	1.16737	8.63309	11.0309	21.0197	15.533	1.73	1	0	87.6	90
44	DEN	2012	22.0215	106.283	514	6.36139	1.17121	8.7484	10.9769	21.0265	15.5368	1.67	1	0	87.1	90
44	DEN	2013	21.7567	109.358	2739	5.96706	1.17395	8.85657	11.0218	21.0331	15.5409	1.62	1	0	86.8	90
44	DEN	2014	21.8846	106.883	5723	6.18654	1.17938	8.94064	11.0437	21.0394	15.546	2.27	1	0	87.8	90
44	DEN	2015	21.856	107.977	-2416	6.00801	1.18523	8.98925	10.8828	21.0452	15.5531	2.26	1	0	88	80
44	DEN	2016	21.6958	110.033	12573	5.84328	1.18799	8.99893	10.909	21.051	15.5609	2.12	1	0	88	80
44	DEN	2017	22.0183	109.44	1521	5.4738	1.18628	9.08444	10.9615	21.057	15.5673	2.08	1	0	87	80
44	DEN	2018	22.1573	110.207	3048	4.86848	1.18584	9.20084	11.0283	21.0617	15.5723	1.98	1	0	86.9	80
44	DEN	2019	22.0348	108.634	6026	4.55623	1.1869	9.22462	10.9953	21.0653	15.5759	2.01	1	0	86	80
44	DEN	2020	22.1266	103.657	6322	4.20944	1.19112	9.2504	11.0159	21.0676	15.5788	1.8	1	0	86.4	80
44	DEN	2021	22.6336	100.827	1578	3.92393	1.19213	9.44284	11.1457	21.0685	15.5831	1.43	1	0	84	80
44	DEN	2022	22.5083	102.017	4802	4.57571	1.19771	9.45095	11.1242	21.0684	15.591	1.75309	1	0	79.2	80
45	PAN	2005	20.486	167.306	836	1.26136	1.02278	7.46932	8.50777	20.9885	15.0112	6.46	1	0	70.2	60
45	PAN	2006	20.7646	162.939	834	1.37971	1.05502	7.64932	8.59148	20.9941	15.03	7.38	1	0	71.2	70
45	PAN	2007	20.8392	111.499	833	1.29935	1.054	7.89877	8.73324	20.9993	15.0485	7.28	1	0	76.2	60
45	PAN	2008	21.4615	120.407	652	1.30742	1.0579	8.15143	8.88143	21.0044	15.0669	6.69	1	0	76.2	70
45	PAN	2009	21.6023	149.571	1369	1.19842	1.05656	8.2512	8.93833	21.0094	15.0851	6.48	1	0	76.2	70
45	PAN	2010	22.3601	140.867	2606	1.19927	1.06041	8.42299	9.00265	21.0142	15.103	6.32	1	0	75.8	70
45	PAN	2011	22.3691	148.352	116	1.1218	1.05931	8.63309	9.14883	21.0197	15.1208	5.21	1	0	75.8	70
45	PAN	2012	22.3304	150.631	72	1.20475	1.05614	8.7484	9.28427	21.0265	15.1386	5.53	1	0	74.8	70
45	PAN	2013	21.912	143.952	18768	1.25323	1.05411	8.85657	9.387	21.0331	15.1562	5.36	1	0	74.8	70
45	PAN	2014	21.8266	138.104	481	1.29697	1.05521	8.94064	9.46011	21.0394	15.1736	5.2	1	0	74.2	70
45	PAN	2015	21.8051	152.009	2382	1.35931	1.05396	8.98925	9.52293	21.0452	15.191	5.06	1	0	78.4	70
45	PAN	2016	21.7222	156.33	3738	1.38769	1.0613	8.99893	9.57375	21.051	15.2084	4.72073	1	0	77.8	70
45	PAN	2017	21.7287	151.189	5774	1.85343	1.06491	9.08444	9.62813	21.057	15.2255	4.49282	1	0	77.8	70
45	PAN	2018	21.7227	148.17	12724	1.75176	1.07043	9.20084	9.69005	21.0617	15.2423	4.26491	1	0	77.8	70
45	PAN	2019	22.0375	139.767	331	1.84039	1.07516	9.22462	9.70947	21.0653	15.2583	4.037	1	0	79.2	70
45	PAN	2020	22.3892	137.887	11788	1.85099	1.08882	9.2504	9.49502	21.0676	15.2728	4.57	1	0	79.2	70
45	PAN	2021	22.2477	141.742	23988	1.8769	1.07883	9.44284	9.64803	21.0685	15.286	4.4	1	0	77.2	70
45	PAN	2022	22.4864	139.147	21930	1.69916	1.08014	9.45095	9.76179	21.0684	15.2991	3.70819	1	0	77.2	70
46	FIN	2005	21.7798	101.586	1	3.79775	1.18784	7.46932	10.5727	20.9885	15.473	2.39	1	0	81.2	70
46	FIN	2006	22.112	97.3428	2	4.08104	1.19807	7.64932	10.6267	20.9941	15.4768	2.44	1	0	82.4	70
46	FIN	2007	22.3762	98.1062	1	4.8322	1.20563	7.89877	10.7888	20.9993	15.4811	2.36	1	0	86.6	80
46	FIN	2008	22.4454	103.021	266	4.44928	1.21099	8.15143	10.8925	21.0044	15.4857	1.84	1	0	86	80
46	FIN	2009	21.8967	112.397	111	4.36733	1.20064	8.2512	10.7681	21.0094	15.4905	1.86	1	0	85.8	80
46	FIN	2010	22.0435	103.342	1804	4.09983	1.1935	8.42299	10.7473	21.0142	15.4951	2.48	1	0	87.5	80
46	FIN	2011	22.2337	105.001	156	4.27006	1.19099	8.63309	10.8425	21.0197	15.4997	1.73	1	0	87.6	80
46	FIN	2012	22.3435	104.427	136	4.80154	1.19214	8.7484	10.7729	21.0265	15.5045	1.67	1	0	87.1	80
46	FIN	2013	22.0293	108.86	852	4.83153	1.18759	8.85657	10.8176	21.0331	15.5091	1.62	1	0	86.8	80
46	FIN	2014	21.9079	113.404	1042	4.78877	1.19396	8.94064	10.8263	21.0394	15.5132	2.27	1	0	87.8	80
46	FIN	2015	21.2919	122.435	3868	4.69815	1.19129	8.98925	10.6643	21.0452	15.5165	2.26	1	0	88	80
46	FIN	2016	21.1767	123.347	3667	4.60377	1.1853	8.99893	10.6877	21.051	15.5194	2.12	1	0	88	80
46	FIN	2017	21.2334	122.165	2347	4.78207	1.18308	9.08444	10.7453	21.057	15.5218	2.08	1	0	87	80
46	FIN	2018	21.3087	120.337	14104	4.46229	1.18409	9.20084	10.8195	21.0617	15.5231	1.98	1	0	86.9	80
46	FIN	2019	21.336	121.179	3404	4.18063	1.19609	9.22462	10.792	21.0653	15.5242	2.01	1	0	86	80
46	FIN	2020	21.2852	123.539	4066	3.76333	1.2115	9.2504	10.803	21.0676	15.5256	1.8	1	0	86.4	80
46	FIN	2021	21.606	119.976	6518	3.67942	1.21717	9.44284	10.8875	21.0685	15.5277	1.43	1	0	84	80
46	FIN	2022	21.8753	117.519	4769	4.07012	1.20014	9.45095	10.8371	21.0684	15.5304	1.75309	1	0	79.2	80
47	ALG	2005	20.3373	171.341	8487	0.409114	1.02305	7.46932	8.04921	20.9885	17.3107	10.55	0	0	59.8	20
47	ALG	2006	20.6243	156.167	9893	0.481092	1.02497	7.64932	8.16056	20.9941	17.3251	10.1	0	0	61	30
47	ALG	2007	21.0604	152.956	14592	0.474442	1.02852	7.89877	8.28698	20.9993	17.3414	9.95	0	0	66	20
47	ALG	2008	21.4206	125.632	4225	0.343632	1.02784	8.15143	8.50645	21.0044	17.3585	9.6	0	0	68.8	30
47	ALG	2009	21.5212	149.459	22876	0.356351	1.03026	8.2512	8.26834	21.0094	17.3764	9.48	0	0	68.6	30
47	ALG	2010	21.513	127.548	18600	0.444328	1.03172	8.42299	8.41093	21.0142	17.395	9.144	0	0	70.7	30
47	ALG	2011	21.6442	106.417	11434	0.349152	1.0364	8.63309	8.60763	21.0197	17.414	8.88	0	0	72.8	30
47	ALG	2012	21.9206	168.417	24588	0.435742	1.03736	8.7484	8.63244	21.0265	17.4334	8.616	0	0	72.8	30
47	ALG	2013	21.9608	99.7947	19130	0.509867	1.03784	8.85657	8.61609	21.0331	17.4531	8.352	0	0	67.8	30
47	ALG	2014	22.1326	79.3687	66571	0.572109	1.04013	8.94064	8.61545	21.0394	17.4729	7.66	0	0	60.8	30
47	ALG	2015	22.0796	109.405	21057	0.604293	1.04082	8.98925	8.34223	21.0452	17.4929	7.66	0	0	60.8	30
47	ALG	2016	22.0693	112.817	-9989	0.334536	1.04655	8.99893	8.28582	21.051	17.5128	8.36	0	0	60.8	30
47	ALG	2017	21.9427	105.451	-14053	0.496611	1.05269	9.08444	8.32723	21.057	17.5324	9.25	0	0	63.3	30
47	ALG	2018	22.2087	103.2	17865	0.569798	1.05071	9.20084	8.3361	21.0617	17.5514	10.03	0	0	63.5	30
47	ALG	2019	21.9903	101.9	-12362	0.474671	1.05233	9.22462	8.29953	21.0653	17.5698	10.04	0	0	67.4	30
47	ALG	2020	21.7451	100.6	1864	0.555631	1.05224	9.2504	8.11795	21.0676	17.5872	10.26	0	0	66.2	30
47	ALG	2021	21.9093	99.4	18471	0.805087	1.05483	9.44284	8.21617	21.0685	17.6037	10.42	0	0	57.4	30
47	ALG	2022	21.8716	96.1	2145	0.496401	1.05725	9.45095	8.37624	21.0684	17.62	9.22884	0	0	57.4	30
